# Supplementary material for: Genome-Wide Association Mapping Reveals the Genetic Control Underlying Branch Angle in Rapeseed (Brassica napus L.)
Source: Front Plant Sci. 2017 Jun 19;8:1054. doi: 10.3389/fpls.2017.01054 (PMC5474488; doi:10.3389/fpls.2017.01054)
Supplement: Table S1 — Significant difference test in different branch region. [file Table1.XLSX]

## Sheet: Sheet1
TABLE S1 | Significant difference test in different branch region
The branch region	Accesiones (Mean±SD, degress)
	1193	1218	3100	3304	5102
The whole branch	38.20±4.47b	44.79±4.71b	42.13±3.59b	27.85±3.24a	41.82±4.49b
The upper branch	45.37±5.43a	51.71±5.77a	47.41±3.20a	31.38±4.59a	48.03±4.42a
The middle branch	37.79±4.31b	44.84±5.10b	43.24±4.38ab	28.25±3.59a	42.99±4.63b
The lower branch	30.40±4.54c	37.54±4.93c	35.34±6.25c	23.79±2.95b	34.63±5.18c
Different letters in the same column indicate significantly difference at 5% level.
