# Supplementary material for: Genome-Wide Association Mapping Reveals the Genetic Control Underlying Branch Angle in Rapeseed (Brassica napus L.)
Source: Front Plant Sci. 2017 Jun 19;8:1054. doi: 10.3389/fpls.2017.01054 (PMC5474488; doi:10.3389/fpls.2017.01054)
Supplement: Table S2 — Variance components and broad-sense heritability of branch angle. [file Table2.XLSX]

## Sheet: Sheet1
TABLE S2 | Variance components and broad-sense heritability of BA
Variance components			Residuals	H2(%)
G	E	G×E
65699	340316	21132	122663	76.06
G and E indicate genotype and environment, respectively, and G × E indicate interaction of G and E.
