# Supplementary material for: Genome-Wide Association Mapping Reveals the Genetic Control Underlying Branch Angle in Rapeseed (Brassica napus L.)
Source: Front Plant Sci. 2017 Jun 19;8:1054. doi: 10.3389/fpls.2017.01054 (PMC5474488; doi:10.3389/fpls.2017.01054)
Supplement: Table S3 — Haplotype block structure in rapeseed genome across 472 association population. [file Table3.XLSX]

## Sheet: Sheet1
TABLE S3 | Haplotype block structure in rapeseed genome across 472 association population.
Block number	Chromosome	Start(bp)	End(bp)	Length(Kb)	Number of SNPs
1	A01	723059	724120	1.061	2
2	A01	760706	762228	1.522	2
3	A01	873175	973485	100.31	4
4	A01	974259	974885	0.626	2
5	A01	974995	975127	0.132	2
6	A01	977702	985317	7.615	2
7	A01	1048474	1048778	0.304	2
8	A01	1208721	1214326	5.605	2
9	A01	1310215	1311771	1.556	4
10	A01	1413409	1414453	1.044	2
11	A01	1561468	1561738	0.27	2
12	A01	1602541	1609458	6.917	3
13	A01	1728583	1730552	1.969	2
14	A01	1737978	1738141	0.163	2
15	A01	1804427	1828037	23.61	4
16	A01	2220661	2220706	0.045	2
17	A01	2366968	2370057	3.089	2
18	A01	2467225	2489693	22.468	9
19	A01	2518692	2529332	10.64	5
20	A01	2535616	2591408	55.792	5
21	A01	2751725	2752387	0.662	2
22	A01	2837254	2839431	2.177	2
23	A01	2920849	2922371	1.522	3
24	A01	3239210	3253944	14.734	2
25	A01	3265200	3265803	0.603	3
26	A01	3282665	3289531	6.866	2
27	A01	3436271	3437998	1.727	2
28	A01	3481907	3482411	0.504	2
29	A01	3530496	3533090	2.594	2
30	A01	3563824	3565091	1.267	2
31	A01	3844681	3853130	8.449	2
32	A01	3907633	3911459	3.826	2
33	A01	3984216	3997788	13.572	2
34	A01	4261227	4273479	12.252	3
35	A01	4379984	4380273	0.289	2
36	A01	4397140	4398775	1.635	2
37	A01	4399548	4410536	10.988	2
38	A01	4435479	4442954	7.475	3
39	A01	4512346	4512488	0.142	2
40	A01	4541826	4678884	137.058	5
41	A01	4826223	4826261	0.038	2
42	A01	4826475	4829792	3.317	3
43	A01	5042556	5042659	0.103	2
44	A01	5047341	5047565	0.224	2
45	A01	5169123	5193795	24.672	6
46	A01	5217458	5220319	2.861	2
47	A01	5243967	5266921	22.954	3
48	A01	5274517	5284379	9.862	2
49	A01	5351761	5356667	4.906	2
50	A01	5433267	5434427	1.16	2
51	A01	5477910	5477950	0.04	2
52	A01	5524514	5528425	3.911	2
53	A01	5644906	5651363	6.457	2
54	A01	5738685	5742767	4.082	3
55	A01	5957033	5964156	7.123	3
56	A01	6129281	6129413	0.132	2
57	A01	6154370	6155897	1.527	2
58	A01	6193115	6193414	0.299	2
59	A01	6317707	6325713	8.006	2
60	A01	6371872	6393117	21.245	7
61	A01	6487112	6487669	0.557	2
62	A01	6739796	6845541	105.745	11
63	A01	6891739	6895177	3.438	2
64	A01	6897993	6901083	3.09	5
65	A01	6916594	6975402	58.808	5
66	A01	7136693	7196196	59.503	5
67	A01	7221698	7238549	16.851	3
68	A01	7238668	7242788	4.12	2
69	A01	7286783	7303360	16.577	4
70	A01	7386250	7493398	107.148	5
71	A01	7518436	7530136	11.7	2
72	A01	7614076	7615643	1.567	2
73	A01	7835219	7838280	3.061	3
74	A01	7888759	7891409	2.65	2
75	A01	7912076	7923816	11.74	4
76	A01	7967677	7983934	16.257	3
77	A01	8186297	8192626	6.329	3
78	A01	8227326	8234293	6.967	2
79	A01	8316186	8334347	18.161	2
80	A01	8827995	8840253	12.258	2
81	A01	8853287	8854084	0.797	2
82	A01	8910769	8930684	19.915	2
83	A01	9038951	9043714	4.763	2
84	A01	9167311	9181023	13.712	4
85	A01	9218530	9233544	15.014	2
86	A01	9297660	9298599	0.939	2
87	A01	9389272	9395672	6.4	2
88	A01	9511156	9654047	142.891	6
89	A01	9751552	9797101	45.549	4
90	A01	9807018	9817868	10.85	3
91	A01	10121123	10137508	16.385	4
92	A01	10271130	10290287	19.157	3
93	A01	10399258	10409951	10.693	6
94	A01	10487948	10606339	118.391	12
95	A01	10662592	10666592	4	2
96	A01	10691003	10756064	65.061	9
97	A01	10778547	11192101	413.554	11
98	A01	11432837	12240049	807.212	14
99	A01	12342870	12462516	119.646	17
100	A01	12597457	12691692	94.235	4
101	A01	12837791	12850230	12.439	2
102	A01	12941445	12993898	52.453	4
103	A01	14038608	14419993	381.385	25
104	A01	14420090	14602857	182.767	18
105	A01	14637499	14640741	3.242	2
106	A01	14653631	14671377	17.746	2
107	A01	14680821	14681220	0.399	2
108	A01	14922722	14943829	21.107	7
109	A01	14955391	15126423	171.032	9
110	A01	15142655	15207030	64.375	6
111	A01	15207324	15232952	25.628	4
112	A01	15326734	15361563	34.829	18
113	A01	15453848	15512924	59.076	11
114	A01	15538908	15547053	8.145	3
115	A01	15551562	15556430	4.868	3
116	A01	15583360	15596599	13.239	4
117	A01	15665234	15763468	98.234	4
118	A01	15846416	15847405	0.989	4
119	A01	16300647	16463021	162.374	16
120	A01	16508726	16721406	212.68	5
121	A01	16946615	16947732	1.117	2
122	A01	17232970	17246153	13.183	2
123	A01	17545063	17597773	52.71	4
124	A01	17675771	17676168	0.397	2
125	A01	17792560	17794288	1.728	2
126	A01	17820692	17823822	3.13	2
127	A01	18071003	18130705	59.702	9
128	A01	18221525	18223338	1.813	6
129	A01	18295202	18303656	8.454	2
130	A01	18386185	18399608	13.423	3
131	A01	18441121	18450461	9.34	2
132	A01	18535106	18579365	44.259	11
133	A01	18656104	18656231	0.127	2
134	A01	18713371	18713636	0.265	2
135	A01	20018983	20038306	19.323	2
136	A01	20105684	20114843	9.159	2
137	A01	20308781	20308861	0.08	2
138	A01	20363668	20378160	14.492	3
139	A01	20473911	20475853	1.942	3
140	A02	3316102	3316295	0.193	2
141	A02	3440645	3453766	13.121	2
142	A02	5263544	5267674	4.13	2
143	A02	5384119	5408562	24.443	5
144	A02	5517059	5541148	24.089	3
145	A02	5584775	5587504	2.729	2
146	A02	5773509	5788785	15.276	2
147	A02	5789968	5871418	81.45	21
148	A02	6045624	6049873	4.249	2
149	A02	6144790	6145016	0.226	2
150	A02	6192673	6192881	0.208	2
151	A02	6411852	6418368	6.516	2
152	A02	6716971	6730398	13.427	2
153	A02	6922449	6937402	14.953	3
154	A02	7019142	7019423	0.281	2
155	A02	7344559	7507748	163.189	9
156	A02	7568858	7614341	45.483	5
157	A02	7616811	7678258	61.447	7
158	A02	8005651	8016184	10.533	2
159	A02	8025031	8152445	127.414	4
160	A02	8161233	8167111	5.878	6
161	A02	8450462	8459278	8.816	2
162	A02	8599152	8616203	17.051	2
163	A02	8652523	8652790	0.267	2
164	A02	8705025	8705220	0.195	2
165	A02	8825462	8930069	104.607	5
166	A02	9230577	9286690	56.113	8
167	A02	9397319	9405695	8.376	2
168	A02	9429916	9446084	16.168	3
169	A02	9607138	9711358	104.22	4
170	A02	10271101	10275402	4.301	2
171	A02	11056797	11195814	139.017	4
172	A02	11496510	11517573	21.063	3
173	A02	12741098	12742095	0.997	2
174	A02	13014101	13016974	2.873	3
175	A02	17954925	18286484	331.559	6
176	A02	18660613	18669653	9.04	2
177	A02	18678386	18698629	20.243	3
178	A02	19037110	19044455	7.345	3
179	A02	19117016	19117068	0.052	2
180	A02	19294080	19312369	18.289	2
181	A02	19548578	19549471	0.893	2
182	A02	20428026	20435430	7.404	2
183	A02	21917490	21917951	0.461	4
184	A02	22053784	22058159	4.375	2
185	A02	22090336	22091120	0.784	2
186	A02	22525723	22534210	8.487	2
187	A02	22627482	22692405	64.923	5
188	A02	22692471	22692772	0.301	3
189	A02	22711806	22713741	1.935	2
190	A02	22809570	22810474	0.904	2
191	A02	22898300	22899483	1.183	2
192	A02	23001147	23004168	3.021	3
193	A02	23175109	23184023	8.914	2
194	A02	24339327	24342888	3.561	2
195	A02	24374433	24374649	0.216	2
196	A02	24377612	24448520	70.908	6
197	A02	24495145	24495758	0.613	2
198	A02	24526446	24541079	14.633	2
199	A02	24551820	24611313	59.493	5
200	A02	24735133	24744895	9.762	2
201	A02	24751558	24791537	39.979	4
202	A03	87587	99542	11.955	2
203	A03	383069	445828	62.759	4
204	A03	573370	573588	0.218	2
205	A03	633378	634622	1.244	2
206	A03	1580714	1586644	5.93	4
207	A03	1672709	1690009	17.3	2
208	A03	2218163	2220666	2.503	3
209	A03	2426819	2428408	1.589	2
210	A03	2639749	2640252	0.503	2
211	A03	2649235	2649608	0.373	2
212	A03	2662508	2663621	1.113	2
213	A03	2764130	2764470	0.34	2
214	A03	3348513	3349859	1.346	4
215	A03	3418551	3421700	3.149	3
216	A03	3645903	3651572	5.669	2
217	A03	3732180	3735472	3.292	2
218	A03	3749880	3755289	5.409	2
219	A03	3874153	3880687	6.534	2
220	A03	3929878	3937958	8.08	2
221	A03	3938077	3939546	1.469	3
222	A03	3955584	3957709	2.125	2
223	A03	4102398	4126341	23.943	4
224	A03	4171618	4171723	0.105	2
225	A03	4515865	4516053	0.188	2
226	A03	4554568	4607285	52.717	6
227	A03	4832224	4843024	10.8	2
228	A03	4872930	4887227	14.297	3
229	A03	5065211	5065694	0.483	2
230	A03	5139513	5141316	1.803	3
231	A03	5149631	5149943	0.312	3
232	A03	5150117	5150511	0.394	2
233	A03	5170524	5185943	15.419	15
234	A03	5241577	5245728	4.151	2
235	A03	5370272	5370455	0.183	2
236	A03	5710115	5712189	2.074	2
237	A03	5740629	5743725	3.096	3
238	A03	5874653	5886682	12.029	5
239	A03	5962875	5993404	30.529	4
240	A03	6017757	6017787	0.03	2
241	A03	6040271	6054387	14.116	3
242	A03	6077850	6080064	2.214	2
243	A03	6368181	6379966	11.785	3
244	A03	6450483	6451987	1.504	4
245	A03	6502894	6515034	12.14	5
246	A03	6791792	6827565	35.773	8
247	A03	6881660	6882300	0.64	2
248	A03	6942943	6943490	0.547	2
249	A03	6953349	7047644	94.295	4
250	A03	7108639	7127852	19.213	3
251	A03	7158546	7166894	8.348	2
252	A03	7227295	7292323	65.028	11
253	A03	7321761	7321907	0.146	2
254	A03	7327422	7332855	5.433	2
255	A03	7467216	7467589	0.373	2
256	A03	7488356	7664739	176.383	6
257	A03	7718656	7719650	0.994	2
258	A03	7921517	7927935	6.418	2
259	A03	7936483	7955617	19.134	2
260	A03	8052615	8108423	55.808	5
261	A03	8137429	8156091	18.662	2
262	A03	8317480	8317703	0.223	2
263	A03	8392615	8407365	14.75	2
264	A03	8528145	8532851	4.706	4
265	A03	8536884	8547342	10.458	2
266	A03	8583735	8585939	2.204	2
267	A03	8622410	8659111	36.701	4
268	A03	8702827	8712736	9.909	2
269	A03	8754149	8759410	5.261	2
270	A03	8797210	8807699	10.489	2
271	A03	8873251	8873369	0.118	2
272	A03	8902535	8904125	1.59	2
273	A03	8962450	8989596	27.146	4
274	A03	8996390	8996710	0.32	2
275	A03	9067153	9076005	8.852	3
276	A03	9079510	9080071	0.561	2
277	A03	9085480	9088303	2.823	2
278	A03	9124216	9197276	73.06	7
279	A03	9203442	9205048	1.606	2
280	A03	9282167	9284162	1.995	2
281	A03	9746326	9772608	26.282	3
282	A03	9793909	9795379	1.47	3
283	A03	9807958	9835243	27.285	3
284	A03	9918396	9919741	1.345	2
285	A03	9945765	9945883	0.118	2
286	A03	9985094	10002762	17.668	3
287	A03	10075389	10078904	3.515	6
288	A03	10192310	10204608	12.298	2
289	A03	10269460	10272807	3.347	3
290	A03	10371333	10371726	0.393	2
291	A03	10381422	10383017	1.595	4
292	A03	10407324	10441074	33.75	4
293	A03	10465800	10475089	9.289	2
294	A03	10543740	10551813	8.073	2
295	A03	10647530	10651831	4.301	3
296	A03	10652883	10677159	24.276	4
297	A03	10757717	10757988	0.271	2
298	A03	10873283	10877617	4.334	2
299	A03	11303737	11367349	63.612	4
300	A03	11373438	11373732	0.294	2
301	A03	11476948	11477132	0.184	2
302	A03	11537721	11570063	32.342	4
303	A03	11630708	11631096	0.388	2
304	A03	11774406	11774625	0.219	2
305	A03	11921805	11923639	1.834	2
306	A03	12003542	12071737	68.195	7
307	A03	12105787	12123256	17.469	2
308	A03	12126393	12165988	39.595	4
309	A03	12166913	12171342	4.429	3
310	A03	12228158	12232366	4.208	2
311	A03	12311259	12427966	116.707	7
312	A03	12444455	12445554	1.099	2
313	A03	12809505	12809650	0.145	2
314	A03	12863916	12870637	6.721	3
315	A03	12907848	12909325	1.477	2
316	A03	13047948	13117948	70	5
317	A03	13171852	13175821	3.969	2
318	A03	13276780	13280915	4.135	2
319	A03	13346879	13348499	1.62	2
320	A03	13373290	13373756	0.466	2
321	A03	13459453	13465601	6.148	2
322	A03	13494248	13494730	0.482	2
323	A03	13594119	13603433	9.314	2
324	A03	13629535	13632359	2.824	4
325	A03	13643159	13644331	1.172	2
326	A03	13948596	13957379	8.783	2
327	A03	14164789	14182353	17.564	2
328	A03	14297339	14302066	4.727	2
329	A03	14367419	14367523	0.104	2
330	A03	14454484	14455391	0.907	2
331	A03	14455838	14467882	12.044	2
332	A03	14683331	14695675	12.344	4
333	A03	14763057	14767990	4.933	3
334	A03	14820650	14821021	0.371	2
335	A03	14906342	14911874	5.532	2
336	A03	14976469	14981337	4.868	2
337	A03	15040706	15052951	12.245	2
338	A03	15137306	15137891	0.585	2
339	A03	15279565	15297450	17.885	2
340	A03	15403823	15405618	1.795	2
341	A03	15429834	15430433	0.599	2
342	A03	15498650	15507301	8.651	2
343	A03	15546939	15552202	5.263	2
344	A03	16992502	16993704	1.202	2
345	A03	17020227	17031089	10.862	2
346	A03	17449009	17473493	24.484	5
347	A03	17635202	17636019	0.817	2
348	A03	17720451	17795642	75.191	14
349	A03	17802221	17802257	0.036	2
350	A03	17819910	17833844	13.934	5
351	A03	17834607	17842371	7.764	2
352	A03	17857367	17923003	65.636	7
353	A03	17988300	18074606	86.306	5
354	A03	18147763	18215469	67.706	5
355	A03	18356233	18360133	3.9	3
356	A03	18417515	18420347	2.832	2
357	A03	18822369	18836977	14.608	2
358	A03	18880343	18944896	64.553	4
359	A03	19014117	19014982	0.865	2
360	A03	19075487	19083242	7.755	2
361	A03	19186456	19186811	0.355	2
362	A03	19258895	19268228	9.333	4
363	A03	19345018	19345135	0.117	2
364	A03	19449562	19494649	45.087	4
365	A03	19502608	19510344	7.736	3
366	A03	19749984	19750183	0.199	2
367	A03	19999507	20003812	4.305	3
368	A03	20061200	20064876	3.676	2
369	A03	20189768	20203774	14.006	3
370	A03	20286399	20290122	3.723	6
371	A03	20318703	20319990	1.287	2
372	A03	20352104	20410825	58.721	4
373	A03	20447576	20452861	5.285	3
374	A03	20564540	20581297	16.757	4
375	A03	20615511	20627201	11.69	2
376	A03	20691834	20694115	2.281	2
377	A03	20968426	20975015	6.589	2
378	A03	20976680	20995290	18.61	2
379	A03	21115151	21129717	14.566	2
380	A03	21148531	21155919	7.388	2
381	A03	21359680	21360362	0.682	3
382	A03	21405697	21476928	71.231	9
383	A03	21570230	21570680	0.45	3
384	A03	21807570	21828730	21.16	7
385	A03	21851150	21860283	9.133	2
386	A03	21914275	21917636	3.361	2
387	A03	21934769	21937670	2.901	3
388	A03	22043862	22077689	33.827	5
389	A03	22228224	22242662	14.438	3
390	A03	22283884	22286856	2.972	2
391	A03	22290967	22482157	191.19	5
392	A03	22487983	22488361	0.378	2
393	A03	22488782	22491289	2.507	2
394	A03	22514641	22523327	8.686	5
395	A03	22622397	22625793	3.396	2
396	A03	22752120	22756285	4.165	4
397	A03	22900431	22911718	11.287	6
398	A03	23036348	23155062	118.714	5
399	A03	23207422	23207584	0.162	2
400	A03	23385595	23417807	32.212	10
401	A03	23669084	23669250	0.166	2
402	A03	23763327	23775319	11.992	3
403	A03	23842832	23871737	28.905	4
404	A03	23878835	23888840	10.005	2
405	A03	24096004	24103559	7.555	2
406	A03	24123629	24129051	5.422	2
407	A03	24154215	24165259	11.044	2
408	A03	24183000	24189891	6.891	2
409	A03	24308542	24310057	1.515	2
410	A03	24423071	24423104	0.033	2
411	A03	24450318	24450668	0.35	2
412	A03	24473496	24474503	1.007	2
413	A03	24539624	24541714	2.09	2
414	A03	24676426	24677637	1.211	2
415	A03	24825312	24825587	0.275	4
416	A03	24829551	24829769	0.218	3
417	A03	24842201	24842284	0.083	2
418	A03	24934937	24936569	1.632	2
419	A03	25183674	25196354	12.68	3
420	A03	25271422	25271708	0.286	2
421	A03	25614874	25618423	3.549	6
422	A03	25634886	25701371	66.485	15
423	A03	25838209	25884900	46.691	4
424	A03	25938476	25960572	22.096	5
425	A03	25971249	26060777	89.528	15
426	A03	26153115	26157942	4.827	2
427	A03	26178112	26184902	6.79	2
428	A03	26274032	26398317	124.285	11
429	A03	26497904	26561136	63.232	4
430	A03	26597246	26612968	15.722	5
431	A03	26693371	26756872	63.501	10
432	A03	26949252	26949735	0.483	3
433	A03	27013354	27022421	9.067	2
434	A03	27051997	27060932	8.935	3
435	A03	27252872	27358911	106.039	12
436	A03	27424757	27429611	4.854	2
437	A03	27466321	27510934	44.613	4
438	A03	27596594	27609010	12.416	2
439	A03	27624841	27665203	40.362	4
440	A03	27705788	27824429	118.641	5
441	A03	27824869	27827214	2.345	2
442	A03	27827721	28032737	205.016	8
443	A03	28438748	28671874	233.126	7
444	A03	28704912	28971377	266.465	5
445	A03	28971525	28984612	13.087	2
446	A03	28984916	29008464	23.548	4
447	A03	29074352	29076175	1.823	4
448	A04	42683	200614	157.931	10
449	A04	229415	257284	27.869	3
450	A04	257909	258746	0.837	4
451	A04	268068	269630	1.562	2
452	A04	421988	437357	15.369	4
453	A04	441549	498230	56.681	5
454	A04	523874	527645	3.771	3
455	A04	656979	663779	6.8	2
456	A04	676871	689982	13.111	6
457	A04	736204	740454	4.25	2
458	A04	808626	823604	14.978	3
459	A04	901807	913590	11.783	3
460	A04	980422	988853	8.431	3
461	A04	1085951	1097726	11.775	5
462	A04	1105138	1107304	2.166	2
463	A04	1222633	1225984	3.351	5
464	A04	1329399	1338277	8.878	2
465	A04	1341388	1342593	1.205	2
466	A04	1342994	1343360	0.366	2
467	A04	1485182	1491087	5.905	2
468	A04	1509614	1510212	0.598	2
469	A04	1618268	1634672	16.404	3
470	A04	1829811	1836125	6.314	3
471	A04	1983553	2008607	25.054	4
472	A04	2027125	2029535	2.41	2
473	A04	2036439	2045367	8.928	4
474	A04	2274347	2279158	4.811	2
475	A04	2361649	2419813	58.164	10
476	A04	2453499	2457018	3.519	3
477	A04	2461413	2463739	2.326	3
478	A04	2480927	2514236	33.309	6
479	A04	2532850	2534886	2.036	2
480	A04	2559223	2559389	0.166	2
481	A04	2567077	2605883	38.806	11
482	A04	2609152	2610534	1.382	4
483	A04	2997649	2997864	0.215	2
484	A04	3016706	3023369	6.663	4
485	A04	3076701	3134967	58.266	9
486	A04	3223114	3238966	15.852	2
487	A04	3297179	3300714	3.535	3
488	A04	3367172	3369378	2.206	2
489	A04	3540169	3541127	0.958	2
490	A04	3587855	3588504	0.649	3
491	A04	3789030	4051087	262.057	30
492	A04	4167108	4192236	25.128	7
493	A04	4199447	4260229	60.782	5
494	A04	4304968	4395204	90.236	5
495	A04	4449895	4532743	82.848	9
496	A04	4542978	4543122	0.144	2
497	A04	4763251	4921411	158.16	14
498	A04	5024224	5117437	93.213	6
499	A04	6261641	6367201	105.56	5
500	A04	6383315	6389827	6.512	4
501	A04	6694437	6699547	5.11	2
502	A04	6946951	7178494	231.543	13
503	A04	7190885	7251653	60.768	6
504	A04	7548873	7666462	117.589	10
505	A04	7754437	7760502	6.065	3
506	A04	7864870	7870202	5.332	2
507	A04	7885414	7918746	33.332	8
508	A04	8001648	8038003	36.355	8
509	A04	8211241	8267570	56.329	8
510	A04	8384997	8597653	212.656	19
511	A04	8759819	8772416	12.597	9
512	A04	8811439	8817019	5.58	2
513	A04	8885993	8886824	0.831	2
514	A04	8940788	8951686	10.898	6
515	A04	8961752	9010988	49.236	8
516	A04	9078493	9078540	0.047	2
517	A04	9120772	9129949	9.177	2
518	A04	9210191	9216134	5.943	3
519	A04	9285522	9314022	28.5	3
520	A04	9628647	9654196	25.549	3
521	A04	9943625	9961716	18.091	2
522	A04	10180760	10181386	0.626	2
523	A04	10643440	10644523	1.083	4
524	A04	10742428	10751232	8.804	2
525	A04	10990709	11008222	17.513	8
526	A04	11056535	11125530	68.995	5
527	A04	11176104	11258695	82.591	18
528	A04	11263984	11264114	0.13	2
529	A04	11702287	11703621	1.334	2
530	A04	11766862	11806436	39.574	4
531	A04	11860052	11860801	0.749	3
532	A04	11889504	11898322	8.818	2
533	A04	11898500	11898968	0.468	3
534	A04	11946953	11948082	1.129	2
535	A04	12021872	12031730	9.858	2
536	A04	12343704	12349738	6.034	3
537	A04	12434194	12460756	26.562	3
538	A04	12566258	12567280	1.022	2
539	A04	12792734	12796886	4.152	2
540	A04	13193391	13198205	4.814	2
541	A04	13230996	13245263	14.267	2
542	A04	13306185	13306292	0.107	2
543	A04	13324199	13355441	31.242	5
544	A04	13373715	13377401	3.686	3
545	A04	13483062	13507442	24.38	8
546	A04	13556709	13579785	23.076	3
547	A04	13586176	13587649	1.473	2
548	A04	13648358	13753798	105.44	6
549	A04	13880804	13913051	32.247	7
550	A04	14046712	14048282	1.57	5
551	A04	14051292	14085527	34.235	10
552	A04	14168283	14186728	18.445	8
553	A04	14299521	14303081	3.56	2
554	A04	14344743	14351509	6.766	2
555	A04	14402038	14407666	5.628	2
556	A04	14487826	14489426	1.6	2
557	A04	14873182	14873460	0.278	2
558	A04	15005681	15006513	0.832	2
559	A04	15141614	15145147	3.533	2
560	A04	15205264	15205657	0.393	2
561	A04	15228945	15229011	0.066	2
562	A04	15259413	15265778	6.365	2
563	A04	15347561	15354959	7.398	2
564	A04	15445548	15447472	1.924	2
565	A04	15810048	15812574	2.526	2
566	A04	15922793	15938682	15.889	2
567	A04	15952852	15957071	4.219	2
568	A04	16299453	16299847	0.394	2
569	A04	16618742	16625719	6.977	6
570	A04	16684089	16684095	0.006	2
571	A04	16710185	16721642	11.457	8
572	A04	16955737	16959192	3.455	2
573	A04	16964769	16967315	2.546	2
574	A04	17237756	17241536	3.78	3
575	A04	18176783	18177426	0.643	2
576	A04	18211014	18211065	0.051	2
577	A04	19100931	19101998	1.067	2
578	A05	461134	461378	0.244	2
579	A05	492326	509276	16.95	2
580	A05	647850	737556	89.706	5
581	A05	808316	809294	0.978	2
582	A05	948798	949344	0.546	2
583	A05	960595	961322	0.727	2
584	A05	1022827	1025932	3.105	2
585	A05	1234050	1243896	9.846	2
586	A05	1370395	1376208	5.813	2
587	A05	1376566	1376903	0.337	3
588	A05	1526911	1539394	12.483	4
589	A05	1837193	1838540	1.347	3
590	A05	1839577	1840264	0.687	3
591	A05	1890732	1894996	4.264	4
592	A05	1973140	1975437	2.297	2
593	A05	2053901	2239976	186.075	9
594	A05	2301632	2302504	0.872	4
595	A05	2335746	2352322	16.576	2
596	A05	2357585	2366787	9.202	3
597	A05	2375828	2395071	19.243	4
598	A05	2402302	2408933	6.631	2
599	A05	2420364	2473317	52.953	5
600	A05	2501914	2515771	13.857	2
601	A05	2540354	2546464	6.11	3
602	A05	2618990	2631181	12.191	2
603	A05	2673041	2675482	2.441	4
604	A05	2715268	2720813	5.545	2
605	A05	2901901	2904784	2.883	3
606	A05	2922020	2926741	4.721	7
607	A05	3106038	3106139	0.101	2
608	A05	3155611	3161291	5.68	3
609	A05	3275213	3277777	2.564	2
610	A05	3517808	3530000	12.192	5
611	A05	3709392	3727670	18.278	2
612	A05	3854928	3870763	15.835	2
613	A05	3906533	3939525	32.992	8
614	A05	3951512	3952633	1.121	2
615	A05	3986106	4000139	14.033	2
616	A05	4207529	4210755	3.226	2
617	A05	4461129	4526818	65.689	5
618	A05	4553263	4574849	21.586	3
619	A05	4647011	4647156	0.145	2
620	A05	4800349	4800994	0.645	4
621	A05	4858959	4861873	2.914	2
622	A05	4876320	4877465	1.145	3
623	A05	5043073	5052075	9.002	2
624	A05	5067014	5069204	2.19	3
625	A05	5120282	5126877	6.595	3
626	A05	5159917	5165839	5.922	3
627	A05	5230512	5230968	0.456	2
628	A05	5254405	5269283	14.878	3
629	A05	5283764	5287607	3.843	4
630	A05	5320989	5335202	14.213	4
631	A05	5343655	5418518	74.863	7
632	A05	5420071	5422148	2.077	2
633	A05	5426777	5445315	18.538	6
634	A05	5459854	5459898	0.044	2
635	A05	5545456	5548447	2.991	2
636	A05	5563232	5577678	14.446	2
637	A05	5711219	5711467	0.248	2
638	A05	5954267	5955916	1.649	2
639	A05	5956087	5958754	2.667	4
640	A05	6171267	6180187	8.92	3
641	A05	6205842	6207642	1.8	2
642	A05	6411916	6439481	27.565	3
643	A05	6457099	6458232	1.133	2
644	A05	6464344	6491036	26.692	4
645	A05	6562646	6580720	18.074	4
646	A05	6643734	6655306	11.572	2
647	A05	6670948	6687441	16.493	2
648	A05	7417964	7429294	11.33	2
649	A05	7950865	8052182	101.317	6
650	A05	8199056	8199343	0.287	2
651	A05	8292774	8294453	1.679	2
652	A05	8524646	8775164	250.518	10
653	A05	8829272	8854608	25.336	4
654	A05	8950236	8987288	37.052	5
655	A05	9341063	9359773	18.71	2
656	A05	9378587	9382779	4.192	2
657	A05	9532465	9599778	67.313	10
658	A05	9627678	9674479	46.801	6
659	A05	10274468	10291737	17.269	2
660	A05	10446225	10457083	10.858	2
661	A05	10457258	10699108	241.85	10
662	A05	10711846	10713384	1.538	2
663	A05	10713556	10832831	119.275	10
664	A05	10943121	11030389	87.268	11
665	A05	11039085	11100647	61.562	5
666	A05	11115299	11276538	161.239	14
667	A05	11321677	11379283	57.606	6
668	A05	11442501	11594631	152.13	14
669	A05	11594648	11709837	115.189	8
670	A05	11732147	11862284	130.137	8
671	A05	11907538	11988984	81.446	12
672	A05	12387294	13632224	1244.93	41
673	A05	13698779	13890502	191.723	8
674	A05	13960360	13987672	27.312	7
675	A05	14454553	14454879	0.326	2
676	A05	14469584	14564249	94.665	4
677	A05	14800169	14819610	19.441	5
678	A05	14922925	14962318	39.393	4
679	A05	15041831	15349612	307.781	12
680	A05	15523561	15536868	13.307	4
681	A05	15563505	15568656	5.151	2
682	A05	15954420	15959202	4.782	2
683	A05	15983250	16001535	18.285	2
684	A05	16022573	16032852	10.279	4
685	A05	16381092	16389840	8.748	4
686	A05	16659380	16659718	0.338	2
687	A05	16907528	16969453	61.925	7
688	A05	16983405	17013505	30.1	5
689	A05	17077960	17078934	0.974	3
690	A05	17203641	17203765	0.124	2
691	A05	17285172	17302291	17.119	3
692	A05	17359553	17361632	2.079	2
693	A05	17484177	17504196	20.019	9
694	A05	17522636	17522925	0.289	2
695	A05	17605463	17605573	0.11	2
696	A05	17650982	17670387	19.405	3
697	A05	17704719	17723300	18.581	3
698	A05	17766004	17774593	8.589	2
699	A05	17869991	17890154	20.163	6
700	A05	17985452	17985884	0.432	2
701	A05	18116380	18124657	8.277	2
702	A05	18273966	18274781	0.815	2
703	A05	18304021	18326531	22.51	5
704	A05	18329420	18370839	41.419	4
705	A05	18512754	18526276	13.522	2
706	A05	18569999	18579578	9.579	2
707	A05	18584589	18603457	18.868	2
708	A05	18636496	18651144	14.648	3
709	A05	18662479	18662892	0.413	2
710	A05	18685920	18741893	55.973	5
711	A05	18882649	18955044	72.395	11
712	A05	19026085	19038875	12.79	2
713	A05	19161169	19161675	0.506	2
714	A05	19187915	19216217	28.302	7
715	A05	19223021	19227349	4.328	2
716	A05	19361377	19361525	0.148	2
717	A05	19403026	19407567	4.541	2
718	A05	19483604	19484288	0.684	2
719	A05	19645365	19661458	16.093	2
720	A05	19850107	19851232	1.125	3
721	A05	20265677	20266261	0.584	2
722	A05	20332499	20333209	0.71	2
723	A05	20644305	20760472	116.167	7
724	A05	20840226	20854926	14.7	3
725	A05	20864021	20864284	0.263	2
726	A05	21015649	21033412	17.763	4
727	A05	21180506	21181010	0.504	2
728	A05	21276042	21299918	23.876	3
729	A05	21325908	21325912	0.004	2
730	A05	21346528	21349994	3.466	2
731	A05	21418632	21431666	13.034	2
732	A05	21619281	21621871	2.59	2
733	A05	21788180	21800540	12.36	2
734	A05	21956283	21962385	6.102	2
735	A05	22078382	22090391	12.009	3
736	A05	22112102	22148735	36.633	6
737	A05	22149650	22168600	18.95	2
738	A05	22381842	22381995	0.153	2
739	A05	22497840	22510101	12.261	2
740	A05	22581588	22583988	2.4	7
741	A05	22648141	22652918	4.777	2
742	A06	42650	47942	5.292	5
743	A06	55560	58528	2.968	2
744	A06	144769	152756	7.987	2
745	A06	222327	246213	23.886	8
746	A06	248160	249710	1.55	2
747	A06	250089	276964	26.875	4
748	A06	499227	513864	14.637	2
749	A06	589961	590999	1.038	4
750	A06	639505	641693	2.188	2
751	A06	815966	816597	0.631	2
752	A06	1156778	1160216	3.438	4
753	A06	1218217	1222565	4.348	2
754	A06	1368769	1385775	17.006	2
755	A06	1398435	1416772	18.337	2
756	A06	1469315	1469789	0.474	2
757	A06	1748113	1749778	1.665	4
758	A06	2360964	2372760	11.796	2
759	A06	2543094	2547397	4.303	2
760	A06	2555095	2576113	21.018	3
761	A06	2602899	2603258	0.359	2
762	A06	2679599	2691427	11.828	4
763	A06	2848248	2848271	0.023	2
764	A06	2852028	2854151	2.123	2
765	A06	2867876	2896637	28.761	5
766	A06	2901679	2904391	2.712	2
767	A06	2943742	2944825	1.083	3
768	A06	2958876	2984186	25.31	3
769	A06	3053186	3053188	0.002	2
770	A06	3180959	3198486	17.527	2
771	A06	3216421	3222595	6.174	2
772	A06	3231059	3258785	27.726	5
773	A06	3318578	3318609	0.031	2
774	A06	3368727	3371354	2.627	3
775	A06	3785923	3787309	1.386	2
776	A06	3825427	3829071	3.644	3
777	A06	3978980	3990100	11.12	2
778	A06	4115493	4115986	0.493	2
779	A06	4130890	4132846	1.956	3
780	A06	4155574	4156409	0.835	2
781	A06	4266237	4267288	1.051	2
782	A06	4967911	4967928	0.017	2
783	A06	5007627	5085924	78.297	8
784	A06	5419704	5440994	21.29	13
785	A06	5449534	5451547	2.013	2
786	A06	5495005	5499228	4.223	2
787	A06	5605149	5625100	19.951	2
788	A06	5758665	5768626	9.961	2
789	A06	5916929	5924643	7.714	2
790	A06	5949447	5951780	2.333	2
791	A06	6019355	6019648	0.293	2
792	A06	6085188	6086807	1.619	2
793	A06	6098059	6098115	0.056	2
794	A06	6141147	6151450	10.303	4
795	A06	6153618	6167977	14.359	2
796	A06	6410117	6447032	36.915	9
797	A06	6758441	6806684	48.243	6
798	A06	6938204	6943267	5.063	2
799	A06	7266336	7294086	27.75	5
800	A06	7306277	7306296	0.019	2
801	A06	7333685	7338142	4.457	2
802	A06	7556154	7560599	4.445	2
803	A06	7623682	7630296	6.614	3
804	A06	7661607	7677940	16.333	6
805	A06	7741294	7834400	93.106	4
806	A06	7951674	7966827	15.153	2
807	A06	8046220	8064322	18.102	2
808	A06	8323293	8324340	1.047	2
809	A06	8326816	8361625	34.809	4
810	A06	8425262	8428159	2.897	2
811	A06	8488147	8492045	3.898	3
812	A06	8526448	8544647	18.199	2
813	A06	8587437	8599463	12.026	3
814	A06	8960584	8972161	11.577	2
815	A06	9418545	9547507	128.962	21
816	A06	9567434	9613345	45.911	4
817	A06	9639422	9641035	1.613	3
818	A06	9741062	9868502	127.44	8
819	A06	9872492	9877366	4.874	3
820	A06	10112506	10119126	6.62	2
821	A06	10228291	10558814	330.523	8
822	A06	11051416	11130227	78.811	5
823	A06	11147300	14481122	3333.82	70
824	A06	15132325	15154056	21.731	3
825	A06	15357809	15358040	0.231	3
826	A06	15417824	15454830	37.006	5
827	A06	15548854	15557124	8.27	3
828	A06	15660491	15673061	12.57	5
829	A06	15776024	15828604	52.58	5
830	A06	15938655	15949236	10.581	3
831	A06	16298781	16344395	45.614	8
832	A06	16759075	16763504	4.429	2
833	A06	16890416	16890855	0.439	2
834	A06	17161038	17208309	47.271	4
835	A06	17448368	17449305	0.937	3
836	A06	17486997	17497607	10.61	2
837	A06	17497636	17559658	62.022	6
838	A06	17636529	17638258	1.729	2
839	A06	17656249	17707026	50.777	12
840	A06	17810416	17852200	41.784	8
841	A06	17866246	17886186	19.94	2
842	A06	18056407	18057192	0.785	3
843	A06	18106769	18118443	11.674	3
844	A06	18138332	18138337	0.005	2
845	A06	18169881	18190886	21.005	4
846	A06	18407760	18408147	0.387	2
847	A06	18424846	18425722	0.876	2
848	A06	18441240	18450374	9.134	4
849	A06	18458701	18465239	6.538	2
850	A06	18516417	18518124	1.707	2
851	A06	18520087	18522351	2.264	2
852	A06	18652587	18682094	29.507	6
853	A06	18943980	18945242	1.262	3
854	A06	19215161	19226997	11.836	2
855	A06	19228228	19228578	0.35	2
856	A06	19409492	19418131	8.639	7
857	A06	19425786	19437797	12.011	3
858	A06	19516178	19529351	13.173	2
859	A06	19622484	19624985	2.501	2
860	A06	19740228	19770137	29.909	3
861	A06	20288583	20298204	9.621	2
862	A06	20396378	20396634	0.256	2
863	A06	20409147	20420706	11.559	2
864	A06	20526710	20548400	21.69	5
865	A06	20553892	20554837	0.945	3
866	A06	20587693	20590448	2.755	3
867	A06	20609959	20611734	1.775	2
868	A06	20817408	20820935	3.527	3
869	A06	20842675	20843977	1.302	4
870	A06	20921154	20922125	0.971	2
871	A06	20956490	21099807	143.317	5
872	A06	21114188	21124295	10.107	2
873	A06	21312627	21313672	1.045	2
874	A06	21357245	21363732	6.487	2
875	A06	21416129	21428372	12.243	2
876	A06	21528748	21528894	0.146	2
877	A06	21597610	21602391	4.781	2
878	A06	21620893	21640243	19.35	4
879	A06	21807229	21811503	4.274	2
880	A06	21963754	21963909	0.155	2
881	A06	21967237	21972147	4.91	2
882	A06	22092442	22307079	214.637	11
883	A06	22315285	22333084	17.799	2
884	A06	22658704	22698420	39.716	12
885	A06	22776650	22777072	0.422	3
886	A06	22856855	22863731	6.876	2
887	A06	22878101	22878290	0.189	2
888	A06	22994225	22994729	0.504	2
889	A06	23039338	23045926	6.588	3
890	A06	23046489	23076071	29.582	3
891	A06	23133517	23146370	12.853	3
892	A06	23195082	23197637	2.555	3
893	A06	23227361	23229013	1.652	2
894	A06	23264694	23267800	3.106	2
895	A06	23271330	23275614	4.284	2
896	A06	23335188	23338465	3.277	3
897	A06	23340563	23341037	0.474	3
898	A06	23359694	23359799	0.105	2
899	A06	23360906	23362461	1.555	4
900	A06	23452683	23499018	46.335	4
901	A06	23647404	23649864	2.46	2
902	A06	23730077	23739473	9.396	4
903	A06	23751390	23759397	8.007	2
904	A06	24303592	24334491	30.899	10
905	A06	24347366	24387720	40.354	8
906	A07	176634	194998	18.364	2
907	A07	244499	255392	10.893	2
908	A07	255408	302657	47.249	7
909	A07	307150	323118	15.968	2
910	A07	582690	582949	0.259	2
911	A07	586144	596109	9.965	6
912	A07	755924	758119	2.195	2
913	A07	826404	838325	11.921	2
914	A07	885856	886200	0.344	4
915	A07	1182315	1182789	0.474	2
916	A07	1237873	1248795	10.922	4
917	A07	1345493	1431191	85.698	11
918	A07	1664063	1736680	72.617	4
919	A07	1737553	1752166	14.613	2
920	A07	1969621	2033427	63.806	7
921	A07	2289634	2314854	25.22	6
922	A07	2506248	2569263	63.015	5
923	A07	2728279	2732909	4.63	8
924	A07	2733035	2915903	182.868	6
925	A07	2995846	3011742	15.896	11
926	A07	3013974	3050973	36.999	4
927	A07	3186325	3198520	12.195	9
928	A07	3237767	3247874	10.107	2
929	A07	3314815	3316058	1.243	2
930	A07	3347770	3349816	2.046	2
931	A07	3474005	3477673	3.668	2
932	A07	4207472	4353908	146.436	4
933	A07	4504830	5009286	504.456	11
934	A07	5204172	5218289	14.117	3
935	A07	5555475	5569402	13.927	3
936	A07	5570486	5761128	190.642	13
937	A07	5850739	5906809	56.07	9
938	A07	5978286	5978554	0.268	2
939	A07	6012949	6014878	1.929	2
940	A07	6044945	6071867	26.922	4
941	A07	6074750	6085421	10.671	5
942	A07	6125749	6133306	7.557	4
943	A07	6253076	6311975	58.899	6
944	A07	6474351	6513383	39.032	5
945	A07	6649622	6666613	16.991	2
946	A07	6703021	6704999	1.978	2
947	A07	6773663	6805525	31.862	13
948	A07	6808432	6894404	85.972	13
949	A07	6985437	7068432	82.995	9
950	A07	7114353	7219571	105.218	11
951	A07	7245273	7356421	111.148	20
952	A07	7356463	7379700	23.237	5
953	A07	7380190	7480993	100.803	12
954	A07	7481498	7580148	98.65	4
955	A07	7586145	7586437	0.292	2
956	A07	7686426	7689544	3.118	4
957	A07	7694922	7806903	111.981	12
958	A07	8102004	8169480	67.476	5
959	A07	8203552	8224503	20.951	4
960	A07	8318428	8334033	15.605	3
961	A07	8460199	8460446	0.247	2
962	A07	8478417	8519571	41.154	11
963	A07	8577778	8589811	12.033	2
964	A07	8693757	8695375	1.618	2
965	A07	8959604	8974478	14.874	3
966	A07	8998239	9016818	18.579	2
967	A07	9061436	9142384	80.948	11
968	A07	9161031	9164463	3.432	8
969	A07	9213935	9220048	6.113	2
970	A07	9576109	9587029	10.92	2
971	A07	9660372	9663969	3.597	4
972	A07	9669595	9681792	12.197	3
973	A07	9964625	9980228	15.603	4
974	A07	10017653	10028703	11.05	2
975	A07	10031719	10032237	0.518	2
976	A07	10060420	10061000	0.58	2
977	A07	10083032	10109310	26.278	6
978	A07	10122503	10130433	7.93	3
979	A07	10146697	10193863	47.166	4
980	A07	10197558	10197703	0.145	2
981	A07	10430988	10442666	11.678	2
982	A07	10463141	10476032	12.891	3
983	A07	10508283	10509428	1.145	2
984	A07	10781175	10862880	81.705	6
985	A07	10920979	10932433	11.454	2
986	A07	11177622	11183277	5.655	2
987	A07	11194295	11196274	1.979	3
988	A07	11208171	11208496	0.325	2
989	A07	11369948	11373533	3.585	2
990	A07	11406690	11426011	19.321	2
991	A07	11457344	11459090	1.746	2
992	A07	11463001	11472336	9.335	4
993	A07	11526777	11534251	7.474	3
994	A07	11737823	11738218	0.395	3
995	A07	11755250	11769218	13.968	2
996	A07	11816794	11833047	16.253	3
997	A07	12050065	12050551	0.486	2
998	A07	12111092	12123658	12.566	2
999	A07	12197058	12200714	3.656	2
1000	A07	12226181	12236788	10.607	3
1001	A07	12297286	12352837	55.551	7
1002	A07	12357777	12478801	121.024	10
1003	A07	12483191	12562027	78.836	6
1004	A07	12680947	12684165	3.218	2
1005	A07	12796865	12807177	10.312	8
1006	A07	12809010	12813213	4.203	3
1007	A07	12926350	12959612	33.262	12
1008	A07	13125419	13126146	0.727	2
1009	A07	13171046	13173760	2.714	2
1010	A07	13217942	13226124	8.182	2
1011	A07	13390373	13400839	10.466	2
1012	A07	13439770	13457344	17.574	2
1013	A07	13504824	13504938	0.114	2
1014	A07	13543720	13548699	4.979	2
1015	A07	13775907	13779850	3.943	4
1016	A07	13888572	13964859	76.287	4
1017	A07	14097314	14104678	7.364	4
1018	A07	14241848	14254403	12.555	4
1019	A07	14265936	14268315	2.379	2
1020	A07	14463603	14471553	7.95	2
1021	A07	14546107	14573719	27.612	8
1022	A07	14640201	14641410	1.209	4
1023	A07	14694701	14695841	1.14	2
1024	A07	14706003	14709080	3.077	2
1025	A07	14789596	14806076	16.48	2
1026	A07	14930774	14930842	0.068	2
1027	A07	14971147	14981392	10.245	2
1028	A07	15026956	15029011	2.055	2
1029	A07	15108101	15110198	2.097	2
1030	A07	15157338	15227750	70.412	12
1031	A07	15228298	15237402	9.104	2
1032	A07	15254959	15255878	0.919	2
1033	A07	15403574	15407215	3.641	2
1034	A07	15486675	15493103	6.428	6
1035	A07	15526911	15534924	8.013	3
1036	A07	15945513	15948748	3.235	2
1037	A07	16033877	16041345	7.468	2
1038	A07	16071230	16076491	5.261	3
1039	A07	16155437	16155722	0.285	2
1040	A07	16199245	16210666	11.421	4
1041	A07	16409579	16418474	8.895	2
1042	A07	16447695	16451644	3.949	2
1043	A07	16521567	16559780	38.213	8
1044	A07	16644176	16644404	0.228	4
1045	A07	16652519	16654884	2.365	2
1046	A07	17154308	17155436	1.128	2
1047	A07	17214704	17227093	12.389	3
1048	A07	17269845	17278114	8.269	2
1049	A07	17342776	17356053	13.277	3
1050	A07	17359333	17376140	16.807	2
1051	A07	17448341	17451333	2.992	2
1052	A07	17483951	17485098	1.147	3
1053	A07	17487754	17487919	0.165	2
1054	A07	17580185	17600231	20.046	6
1055	A07	17677096	17678978	1.882	2
1056	A07	17710574	17722276	11.702	2
1057	A07	17764314	17777339	13.025	2
1058	A07	17912916	17964935	52.019	5
1059	A07	17977546	17982614	5.068	2
1060	A07	18224417	18225051	0.634	2
1061	A07	18348897	18352422	3.525	2
1062	A07	18364116	18385277	21.161	3
1063	A07	18444260	18449628	5.368	2
1064	A07	18498168	18507318	9.15	2
1065	A07	18545876	18554112	8.236	2
1066	A07	18674343	18703495	29.152	9
1067	A07	18723793	18736553	12.76	2
1068	A07	18852196	18860030	7.834	2
1069	A07	18975227	18982003	6.776	2
1070	A07	19111751	19127237	15.486	2
1071	A07	19286851	19306697	19.846	2
1072	A07	19874380	19881316	6.936	3
1073	A07	19927335	19937034	9.699	2
1074	A07	19990463	19995978	5.515	2
1075	A07	20103259	20118151	14.892	3
1076	A07	20170530	20178553	8.023	2
1077	A07	20743112	20768240	25.128	3
1078	A07	20909211	20935270	26.059	5
1079	A07	20944799	20946758	1.959	2
1080	A07	21297359	21297672	0.313	2
1081	A07	21681325	21681503	0.178	2
1082	A07	21998637	21998805	0.168	2
1083	A07	22256527	22258677	2.15	2
1084	A07	22372070	22372726	0.656	4
1085	A07	22638792	22639684	0.892	3
1086	A07	22920800	22921984	1.184	2
1087	A07	23124414	23149992	25.578	4
1088	A07	23178216	23179000	0.784	2
1089	A07	23229655	23258864	29.209	5
1090	A07	23385107	23385846	0.739	2
1091	A07	23396851	23397285	0.434	2
1092	A08	301147	332414	31.267	14
1093	A08	964536	975204	10.668	2
1094	A08	1876808	1903901	27.093	3
1095	A08	1909261	1942407	33.146	4
1096	A08	1969257	1970486	1.229	2
1097	A08	2046928	2067245	20.317	3
1098	A08	2197616	2205741	8.125	2
1099	A08	2269838	2281918	12.08	2
1100	A08	2351570	2375896	24.326	4
1101	A08	2401891	2590244	188.353	8
1102	A08	2595459	2607600	12.141	3
1103	A08	2658825	2666889	8.064	3
1104	A08	2700226	2781820	81.594	10
1105	A08	2845317	2909671	64.354	5
1106	A08	3204188	3205599	1.411	2
1107	A08	3350026	3466835	116.809	5
1108	A08	3496560	3866436	369.876	17
1109	A08	3889243	4021743	132.5	4
1110	A08	4192038	4749437	557.399	20
1111	A08	4837344	4992855	155.511	19
1112	A08	5163373	5233796	70.423	5
1113	A08	5238127	5246555	8.428	2
1114	A08	5293543	5309356	15.813	3
1115	A08	5334505	5350255	15.75	2
1116	A08	5776722	5784620	7.898	2
1117	A08	6053992	6462125	408.133	25
1118	A08	6503788	6504483	0.695	2
1119	A08	6759064	6951542	192.478	5
1120	A08	7144366	7309078	164.712	15
1121	A08	7333481	7389828	56.347	10
1122	A08	7426021	7489529	63.508	13
1123	A08	7516123	7516846	0.723	2
1124	A08	7529599	7550392	20.793	3
1125	A08	7646352	7646964	0.612	2
1126	A08	8070113	8162764	92.651	4
1127	A08	8163053	8727100	564.047	17
1128	A08	9171309	9184460	13.151	2
1129	A08	9226929	9239156	12.227	2
1130	A08	10458182	10461039	2.857	2
1131	A08	10478921	10975987	497.066	12
1132	A08	11103008	11127257	24.249	5
1133	A08	11166312	11235203	68.891	8
1134	A08	11367676	11390087	22.411	4
1135	A08	11437182	11438067	0.885	2
1136	A08	11606352	11622425	16.073	2
1137	A08	12061794	12062055	0.261	2
1138	A08	12201922	12216058	14.136	3
1139	A08	12260699	12316246	55.547	22
1140	A08	12509852	12513615	3.763	2
1141	A08	12564064	12567877	3.813	6
1142	A08	12823317	12823678	0.361	2
1143	A08	12901238	12902016	0.778	2
1144	A08	13211847	13216651	4.804	2
1145	A08	13277117	13277447	0.33	5
1146	A08	13285985	13288654	2.669	5
1147	A08	13488709	13499517	10.808	2
1148	A08	13670711	13673023	2.312	2
1149	A08	13784546	13793542	8.996	3
1150	A08	14101358	14101530	0.172	2
1151	A08	14117187	14118524	1.337	2
1152	A08	14238462	14238693	0.231	2
1153	A08	14316935	14317038	0.103	2
1154	A08	14465797	14483700	17.903	2
1155	A08	14534258	14549986	15.728	2
1156	A08	14643324	14647828	4.504	3
1157	A08	14688741	14689394	0.653	4
1158	A08	14720620	14722687	2.067	2
1159	A08	14726774	14726924	0.15	2
1160	A08	14792298	14798727	6.429	2
1161	A08	14852010	14865807	13.797	3
1162	A08	14931457	14932904	1.447	2
1163	A08	14984123	14985016	0.893	2
1164	A08	15072737	15077345	4.608	3
1165	A08	15094114	15101651	7.537	6
1166	A08	15125434	15126844	1.41	2
1167	A08	15131351	15131456	0.105	2
1168	A08	15131664	15154840	23.176	4
1169	A08	15167292	15175614	8.322	2
1170	A08	15272098	15279276	7.178	2
1171	A08	16102379	16102616	0.237	2
1172	A08	16138677	16139531	0.854	2
1173	A08	16515293	16530143	14.85	2
1174	A08	16583217	16584306	1.089	2
1175	A08	16819432	16825059	5.627	5
1176	A08	17026188	17040174	13.986	2
1177	A08	17120054	17123319	3.265	4
1178	A08	17285913	17306327	20.414	3
1179	A08	17341743	17343498	1.755	2
1180	A08	17498689	17510173	11.484	2
1181	A08	17736292	17822382	86.09	7
1182	A08	17822989	17828265	5.276	2
1183	A08	18009782	18026449	16.667	3
1184	A08	18034424	18035513	1.089	2
1185	A08	18061837	18069018	7.181	3
1186	A08	18392630	18406702	14.072	2
1187	A08	18489622	18491144	1.522	2
1188	A08	18736519	18739856	3.337	2
1189	A09	36788	41403	4.615	2
1190	A09	2207150	2263575	56.425	4
1191	A09	3979220	3979360	0.14	2
1192	A09	4592099	4597594	5.495	2
1193	A09	4849988	4861834	11.846	2
1194	A09	6996577	7018997	22.42	3
1195	A09	7176954	7770289	593.335	8
1196	A09	8020124	8020232	0.108	2
1197	A09	8090173	8148958	58.785	4
1198	A09	8247204	8283274	36.07	7
1199	A09	8442246	8460907	18.661	2
1200	A09	8505452	8632789	127.337	9
1201	A09	8725823	8726638	0.815	2
1202	A09	8894275	8899355	5.08	2
1203	A09	8985295	9008954	23.659	3
1204	A09	9151261	9151701	0.44	2
1205	A09	9224488	9224706	0.218	2
1206	A09	9227947	9228132	0.185	2
1207	A09	9517637	9519007	1.37	2
1208	A09	9575728	9589766	14.038	2
1209	A09	9757103	9946427	189.324	7
1210	A09	9946466	9950342	3.876	3
1211	A09	10037743	10037788	0.045	2
1212	A09	10038369	10054496	16.127	8
1213	A09	10068853	10258034	189.181	17
1214	A09	10761587	10773912	12.325	2
1215	A09	10851631	10853456	1.825	2
1216	A09	10946857	11054052	107.195	4
1217	A09	11160035	11166597	6.562	2
1218	A09	12990872	13271751	280.879	9
1219	A09	13430673	13471862	41.189	6
1220	A09	13860690	14055926	195.236	7
1221	A09	14241922	15730795	1488.87	73
1222	A09	15768260	15969239	200.979	12
1223	A09	15983397	15986484	3.087	5
1224	A09	16005288	16293511	288.223	38
1225	A09	16301869	16303112	1.243	5
1226	A09	16321792	16823124	501.332	84
1227	A09	16836664	16921303	84.639	4
1228	A09	17033758	17092595	58.837	6
1229	A09	17103927	17114119	10.192	3
1230	A09	17139347	17272752	133.405	14
1231	A09	17344639	19311111	1966.47	13
1232	A09	19311789	19353316	41.527	8
1233	A09	19550745	19553970	3.225	2
1234	A09	21512372	21633591	121.219	5
1235	A09	21725157	21729689	4.532	2
1236	A09	21747272	21761452	14.18	4
1237	A09	21778268	21783375	5.107	2
1238	A09	21894417	21895288	0.871	2
1239	A09	21898106	21925069	26.963	5
1240	A09	21931731	21933165	1.434	2
1241	A09	22100621	22142477	41.856	5
1242	A09	22217885	22226864	8.979	2
1243	A09	22308543	22308739	0.196	2
1244	A09	23062433	23069813	7.38	2
1245	A09	23258926	23369118	110.192	9
1246	A09	23393166	23394598	1.432	2
1247	A09	23751019	23754475	3.456	4
1248	A09	23821964	23823214	1.25	2
1249	A09	23823357	23823952	0.595	2
1250	A09	23842680	23843522	0.842	2
1251	A09	23894143	24059275	165.132	8
1252	A09	24170192	24210564	40.372	4
1253	A09	24221482	24406460	184.978	7
1254	A09	24421649	24428199	6.55	3
1255	A09	24548882	24621813	72.931	8
1256	A09	24628609	24629898	1.289	2
1257	A09	24826661	24935124	108.463	6
1258	A09	25526901	25867646	340.745	18
1259	A09	25872589	25899152	26.563	3
1260	A09	25994535	26005785	11.25	2
1261	A09	26007273	26082923	75.65	4
1262	A09	26125700	26135251	9.551	3
1263	A09	26217398	26234986	17.588	2
1264	A09	26340745	26462217	121.472	5
1265	A09	26580664	26599119	18.455	2
1266	A09	26632182	26636195	4.013	2
1267	A09	26660906	26661711	0.805	2
1268	A09	26675843	26855369	179.526	8
1269	A09	26880554	26898466	17.912	2
1270	A09	27032018	27047194	15.176	2
1271	A09	27070145	27087982	17.837	2
1272	A09	27112918	27121106	8.188	2
1273	A09	27129446	27129713	0.267	2
1274	A09	27206414	27342683	136.269	7
1275	A09	27342799	27350257	7.458	3
1276	A09	27923619	27923904	0.285	2
1277	A09	27929409	27938091	8.682	5
1278	A09	28002453	28041928	39.475	5
1279	A09	28059020	28063841	4.821	5
1280	A09	28121938	28130980	9.042	3
1281	A09	28210422	28221874	11.452	3
1282	A09	28458874	28460002	1.128	2
1283	A09	28475913	28479254	3.341	2
1284	A09	28557686	28557759	0.073	2
1285	A09	28709327	28709369	0.042	2
1286	A09	29072703	29114803	42.1	6
1287	A09	29117784	29125544	7.76	2
1288	A09	29298869	29302102	3.233	8
1289	A09	29341613	29350846	9.233	3
1290	A09	29394098	29400468	6.37	5
1291	A09	29631110	29633442	2.332	2
1292	A09	29637733	29638246	0.513	2
1293	A09	29770449	29782942	12.493	2
1294	A09	30024877	30026163	1.286	2
1295	A09	30101881	30105871	3.99	3
1296	A09	30496091	30500450	4.359	2
1297	A09	30668190	30668321	0.131	2
1298	A09	31084603	31289525	204.922	9
1299	A09	31291418	31320362	28.944	3
1300	A09	32205627	32206401	0.774	2
1301	A09	32622442	32623271	0.829	3
1302	A09	32626043	32627590	1.547	2
1303	A09	32655465	32661585	6.12	4
1304	A09	33176643	33176678	0.035	2
1305	A10	160146	252512	92.366	15
1306	A10	344658	346177	1.519	2
1307	A10	365207	375322	10.115	9
1308	A10	475491	486308	10.817	6
1309	A10	751587	756058	4.471	3
1310	A10	783402	784808	1.406	2
1311	A10	870885	873232	2.347	2
1312	A10	898699	900509	1.81	2
1313	A10	1080391	1083409	3.018	2
1314	A10	1154259	1167446	13.187	3
1315	A10	1361061	1381967	20.906	3
1316	A10	1387049	1416137	29.088	3
1317	A10	1428972	1477325	48.353	5
1318	A10	1493934	1494431	0.497	2
1319	A10	1540113	1542638	2.525	3
1320	A10	1556940	1574771	17.831	4
1321	A10	1587453	1592136	4.683	3
1322	A10	1611887	1612779	0.892	2
1323	A10	1640713	1653348	12.635	4
1324	A10	1671089	1675340	4.251	3
1325	A10	1676807	1779246	102.439	10
1326	A10	2093224	2098086	4.862	2
1327	A10	2121516	2123133	1.617	2
1328	A10	2410208	2418380	8.172	2
1329	A10	2519724	2520660	0.936	3
1330	A10	2531128	2533842	2.714	3
1331	A10	2691475	2695940	4.465	2
1332	A10	3131543	4497785	1366.24	68
1333	A10	4498323	4613713	115.39	11
1334	A10	4733206	4880299	147.093	26
1335	A10	5311090	5338414	27.324	4
1336	A10	5436542	5517191	80.649	6
1337	A10	5819637	5878798	59.161	13
1338	A10	6024555	6103667	79.112	7
1339	A10	6310114	6360652	50.538	21
1340	A10	6373529	6783172	409.643	20
1341	A10	7075192	7080905	5.713	5
1342	A10	7088720	7187983	99.263	6
1343	A10	7242570	7273158	30.588	7
1344	A10	7303592	7825279	521.687	124
1345	A10	8124261	8166502	42.241	4
1346	A10	8216073	8245789	29.716	3
1347	A10	8372879	8389853	16.974	2
1348	A10	8667665	8667839	0.174	2
1349	A10	8895516	8926044	30.528	4
1350	A10	9066325	9067281	0.956	3
1351	A10	9320962	9323520	2.558	3
1352	A10	9383993	9386598	2.605	2
1353	A10	9395985	9446227	50.242	8
1354	A10	9499101	9505759	6.658	2
1355	A10	9670285	9703635	33.35	5
1356	A10	9741130	9888822	147.692	6
1357	A10	10149727	10150838	1.111	2
1358	A10	10365189	10365858	0.669	3
1359	A10	10397140	10412010	14.87	2
1360	A10	10433963	10435665	1.702	4
1361	A10	10444322	10458087	13.765	2
1362	A10	10513312	10516278	2.966	3
1363	A10	10543248	10544006	0.758	2
1364	A10	10557219	10578205	20.986	3
1365	A10	10684659	10739268	54.609	8
1366	A10	10747179	10760348	13.169	2
1367	A10	10898442	10905512	7.07	2
1368	A10	10942030	10955873	13.843	2
1369	A10	11049991	11058274	8.283	3
1370	A10	11158683	11185508	26.825	5
1371	A10	11300935	11330975	30.04	4
1372	A10	11439947	11445104	5.157	2
1373	A10	11457184	11463131	5.947	2
1374	A10	11568890	11570224	1.334	2
1375	A10	11780322	11785451	5.129	2
1376	A10	11938020	11938390	0.37	2
1377	A10	12013420	12017575	4.155	2
1378	A10	12042143	12042776	0.633	3
1379	A10	12305861	12328416	22.555	5
1380	A10	12388279	12399153	10.874	2
1381	A10	12462102	12481614	19.512	2
1382	A10	12535683	12543398	7.715	2
1383	A10	12610438	12610442	0.004	2
1384	A10	12727244	12736401	9.157	2
1385	A10	12981152	12986264	5.112	2
1386	A10	13034517	13045343	10.826	2
1387	A10	13064218	13075062	10.844	2
1388	A10	13241181	13246077	4.896	2
1389	A10	13247663	13247879	0.216	2
1390	A10	13375129	13379913	4.784	2
1391	A10	13432127	13432977	0.85	2
1392	A10	13439009	13447510	8.501	2
1393	A10	13494308	13519955	25.647	6
1394	A10	13824021	13824971	0.95	2
1395	A10	13853979	13855272	1.293	2
1396	A10	13963141	13964731	1.59	2
1397	A10	14106853	14129350	22.497	7
1398	A10	14156549	14158277	1.728	2
1399	A10	14239288	14239466	0.178	2
1400	A10	14274989	14275307	0.318	2
1401	A10	14376709	14392097	15.388	4
1402	A10	14458210	14458385	0.175	2
1403	A10	14459551	14485295	25.744	3
1404	A10	14520132	14529139	9.007	2
1405	A10	14592601	14611936	19.335	4
1406	A10	14620599	14647895	27.296	3
1407	A10	14708940	14724785	15.845	2
1408	A10	14740107	14742300	2.193	2
1409	A10	14761821	14772907	11.086	3
1410	A10	14782374	14783747	1.373	2
1411	A10	14852927	14865569	12.642	3
1412	A10	14894764	14897269	2.505	2
1413	A10	14967178	14967747	0.569	2
1414	A10	14999053	15049382	50.329	5
1415	A10	15158262	15158265	0.003	2
1416	A10	15164167	15167035	2.868	2
1417	A10	15183535	15191185	7.65	2
1418	A10	15237492	15252559	15.067	2
1419	A10	15363323	15385592	22.269	5
1420	A10	15489105	15492185	3.08	2
1421	A10	15500781	15526935	26.154	3
1422	A10	15535565	15545483	9.918	2
1423	A10	15568907	15569023	0.116	2
1424	A10	15579812	15593685	13.873	3
1425	A10	15638179	15638425	0.246	2
1426	A10	15681383	15682180	0.797	2
1427	A10	15694925	15695939	1.014	2
1428	A10	15788555	15807829	19.274	2
1429	A10	15811303	15814283	2.98	5
1430	A10	15814975	15819029	4.054	2
1431	A10	15819953	15821274	1.321	2
1432	A10	16037500	16048504	11.004	3
1433	A10	16081576	16085620	4.044	2
1434	A10	16108167	16108496	0.329	2
1435	A10	16128044	16133804	5.76	2
1436	A10	16164266	16166955	2.689	2
1437	C01	130594	247230	116.636	8
1438	C01	351097	373759	22.662	3
1439	C01	383343	402354	19.011	4
1440	C01	409280	676766	267.486	27
1441	C01	1065876	1075310	9.434	3
1442	C01	1221084	1306620	85.536	11
1443	C01	1410972	1453495	42.523	11
1444	C01	1588133	1611898	23.765	4
1445	C01	1766487	1769340	2.853	5
1446	C01	1873840	1928835	54.995	4
1447	C01	2159783	2163693	3.91	4
1448	C01	2978586	3076385	97.799	12
1449	C01	3078965	3091302	12.337	4
1450	C01	3139745	3176266	36.521	6
1451	C01	3204763	3222216	17.453	3
1452	C01	3291593	3292897	1.304	2
1453	C01	3327281	3328803	1.522	3
1454	C01	3450731	3500821	50.09	7
1455	C01	3718219	3719729	1.51	2
1456	C01	3778656	3785507	6.851	2
1457	C01	3995558	3999949	4.391	2
1458	C01	4005430	4010479	5.049	2
1459	C01	4010594	4014829	4.235	3
1460	C01	4015040	4044174	29.134	10
1461	C01	4045018	4324215	279.197	9
1462	C01	5766819	5770598	3.779	5
1463	C01	5897191	5903190	5.999	2
1464	C01	6230990	6320382	89.392	4
1465	C01	6375274	6721139	345.865	30
1466	C01	6763967	6798025	34.058	10
1467	C01	7030369	7092829	62.46	14
1468	C01	7260109	7322843	62.734	6
1469	C01	7406657	7407366	0.709	3
1470	C01	7604264	7608773	4.509	2
1471	C01	7664413	7682122	17.709	3
1472	C01	7833371	7857449	24.078	3
1473	C01	7866819	7875903	9.084	2
1474	C01	7998988	8003993	5.005	3
1475	C01	8206025	8229545	23.52	6
1476	C01	8876068	9046778	170.71	13
1477	C01	9059948	9059987	0.039	2
1478	C01	9664917	9731846	66.929	4
1479	C01	9755023	9755362	0.339	2
1480	C01	10453062	10902143	449.081	4
1481	C01	10912138	11023368	111.23	5
1482	C01	11063090	11155176	92.086	8
1483	C01	11158047	11159657	1.61	7
1484	C01	11162328	11167115	4.787	3
1485	C01	11187002	11203540	16.538	2
1486	C01	11280438	11305396	24.958	6
1487	C01	11329646	11358676	29.03	4
1488	C01	11367803	11390869	23.066	3
1489	C01	11473559	11692708	219.149	9
1490	C01	11708446	11758267	49.821	5
1491	C01	12374305	12583574	209.269	21
1492	C01	13282357	13285294	2.937	6
1493	C01	13340716	13678194	337.478	5
1494	C01	13683378	13697628	14.25	2
1495	C01	14179851	14195625	15.774	5
1496	C01	14495082	14495713	0.631	2
1497	C01	14718248	14780335	62.087	9
1498	C01	14916916	15069898	152.982	8
1499	C01	15867719	15868137	0.418	2
1500	C01	16156233	16248723	92.49	11
1501	C01	16345572	16777899	432.327	17
1502	C01	16905259	16956909	51.65	4
1503	C01	17137948	17787182	649.234	40
1504	C01	17946000	24708330	6762.33	661
1505	C01	24731891	26163586	1431.69	208
1506	C01	26225162	26477835	252.673	8
1507	C01	26557743	26560936	3.193	3
1508	C01	27920403	29367846	1447.44	15
1509	C01	29428829	30165640	736.811	34
1510	C01	30524381	30525260	0.879	2
1511	C01	30554706	30756384	201.678	36
1512	C01	30757920	31259069	501.149	21
1513	C01	31260051	31268960	8.909	4
1514	C01	31345105	31792393	447.288	6
1515	C01	31956304	32039160	82.856	4
1516	C01	32240775	32426109	185.334	7
1517	C01	32983438	32983546	0.108	2
1518	C01	32990186	33060355	70.169	16
1519	C01	33876110	34156077	279.967	4
1520	C01	34390061	34425207	35.146	10
1521	C01	34501543	35213944	712.401	40
1522	C01	35256136	35476165	220.029	9
1523	C01	35957602	36020551	62.949	5
1524	C01	36240365	36366034	125.669	4
1525	C01	36471673	36987297	515.624	8
1526	C01	36987848	36988154	0.306	2
1527	C01	37023267	37057609	34.342	5
1528	C01	37463961	37475257	11.296	6
1529	C02	5549639	5567124	17.485	2
1530	C02	5620727	5727400	106.673	10
1531	C02	5838426	5910022	71.596	9
1532	C02	8885735	8954335	68.6	31
1533	C02	8955624	9533402	577.778	25
1534	C02	9562741	9798534	235.793	9
1535	C02	10523651	10547302	23.651	3
1536	C02	10626580	11019115	392.535	14
1537	C02	11020242	11200728	180.486	15
1538	C02	11545283	12015058	469.775	11
1539	C02	12078819	12253270	174.451	4
1540	C02	12286882	12309548	22.666	3
1541	C02	12315614	12317968	2.354	2
1542	C02	12845613	12863640	18.027	3
1543	C02	13380337	13743384	363.047	6
1544	C02	13883137	14322038	438.901	8
1545	C02	16000600	16012107	11.507	3
1546	C02	16217415	16364457	147.042	29
1547	C02	16698675	16881339	182.664	16
1548	C02	17158636	17159078	0.442	2
1549	C02	17165656	17185106	19.45	4
1550	C02	17191959	17317933	125.974	7
1551	C02	17562588	17613565	50.977	4
1552	C02	17717592	18416863	699.271	6
1553	C02	18590765	18595048	4.283	3
1554	C02	19166359	19521775	355.416	9
1555	C02	19575412	19817932	242.52	9
1556	C02	19966877	20065144	98.267	6
1557	C02	20179931	20180960	1.029	2
1558	C02	20318492	20373901	55.409	5
1559	C02	20535002	21286121	751.119	4
1560	C02	21881743	22368888	487.145	10
1561	C02	22383473	22559827	176.354	10
1562	C02	22560529	22896735	336.206	10
1563	C02	23296264	25191187	1894.92	143
1564	C02	25545978	25612263	66.285	7
1565	C02	25698149	26260942	562.793	9
1566	C02	26311843	26432964	121.121	32
1567	C02	26505394	27535946	1030.55	196
1568	C02	27550150	33598695	6048.55	279
1569	C02	34204368	34303933	99.565	15
1570	C02	34304193	34988356	684.163	72
1571	C02	35371447	35602466	231.019	4
1572	C02	35859371	35877108	17.737	10
1573	C02	36040074	36165948	125.874	21
1574	C02	36949819	36951211	1.392	2
1575	C02	37045885	37402647	356.762	10
1576	C02	37430320	37471380	41.06	15
1577	C02	37588762	37826010	237.248	4
1578	C02	37917937	37975335	57.398	5
1579	C02	38000835	38219960	219.125	20
1580	C02	38365054	38697633	332.579	5
1581	C02	38722134	39024622	302.488	14
1582	C02	39031841	39363469	331.628	7
1583	C02	39783194	39789505	6.311	2
1584	C02	39806952	39807794	0.842	2
1585	C02	39990655	40004173	13.518	8
1586	C02	40114998	40192229	77.231	29
1587	C02	40211485	40289396	77.911	8
1588	C02	40337030	40354850	17.82	6
1589	C02	40620842	40658817	37.975	11
1590	C02	40684361	40688762	4.401	2
1591	C02	40704727	40721261	16.534	3
1592	C02	40738419	40753773	15.354	3
1593	C02	41346666	41347472	0.806	2
1594	C02	41354715	41485273	130.558	5
1595	C02	41487411	41512712	25.301	3
1596	C02	41646439	41655136	8.697	2
1597	C02	41808424	41853453	45.029	5
1598	C02	42090230	42243137	152.907	10
1599	C02	42315141	42316860	1.719	2
1600	C02	42489609	42764773	275.164	22
1601	C02	43089122	43657897	568.775	23
1602	C02	43688753	43698553	9.8	2
1603	C02	43919691	44269944	350.253	24
1604	C02	44843844	44856206	12.362	2
1605	C02	45260154	45276979	16.825	7
1606	C02	45435919	45862159	426.24	11
1607	C02	46038150	46044775	6.625	4
1608	C02	46121470	46139736	18.266	3
1609	C03	2449	110963	108.514	4
1610	C03	410142	418282	8.14	2
1611	C03	830111	830369	0.258	2
1612	C03	854175	854536	0.361	2
1613	C03	1180326	1193924	13.598	3
1614	C03	1242481	1380050	137.569	4
1615	C03	1538221	1551895	13.674	2
1616	C03	2312066	2312202	0.136	2
1617	C03	2736018	2740102	4.084	2
1618	C03	2878396	2895371	16.975	4
1619	C03	2922357	2924214	1.857	2
1620	C03	3021717	3023099	1.382	2
1621	C03	3182897	3184168	1.271	2
1622	C03	3188397	3325095	136.698	5
1623	C03	3411269	3416783	5.514	3
1624	C03	3419466	3921363	501.897	31
1625	C03	3925882	3927000	1.118	3
1626	C03	3929611	3943033	13.422	11
1627	C03	3953702	4063837	110.135	7
1628	C03	4284272	4316287	32.015	5
1629	C03	4427719	4492126	64.407	17
1630	C03	4638650	4652050	13.4	2
1631	C03	4716991	4731610	14.619	2
1632	C03	4776190	4886462	110.272	5
1633	C03	5007479	5019510	12.031	3
1634	C03	5027199	5079937	52.738	4
1635	C03	5080343	5093304	12.961	3
1636	C03	5100049	5106768	6.719	2
1637	C03	5124186	5261022	136.836	19
1638	C03	5375129	5466301	91.172	13
1639	C03	5610941	5711637	100.696	9
1640	C03	5899926	5978085	78.159	8
1641	C03	6029596	6030816	1.22	2
1642	C03	6055601	6136754	81.153	5
1643	C03	6151554	6154024	2.47	2
1644	C03	6546779	6557527	10.748	2
1645	C03	6711597	6713540	1.943	3
1646	C03	6816025	6839855	23.83	5
1647	C03	6843406	6908358	64.952	7
1648	C03	6945782	6946129	0.347	2
1649	C03	6962189	7104401	142.212	15
1650	C03	7154216	7207602	53.386	10
1651	C03	7364912	7376448	11.536	2
1652	C03	7398581	7547295	148.714	9
1653	C03	7579136	7602501	23.365	15
1654	C03	7602724	7715813	113.089	26
1655	C03	7797950	8000342	202.392	24
1656	C03	8019308	8030630	11.322	16
1657	C03	8072393	8073912	1.519	2
1658	C03	8077220	8116185	38.965	10
1659	C03	8130978	8149542	18.564	3
1660	C03	8199252	8219146	19.894	8
1661	C03	8224827	8232791	7.964	4
1662	C03	8232850	8326507	93.657	14
1663	C03	8561698	8562088	0.39	2
1664	C03	9149325	9150063	0.738	3
1665	C03	9862888	9870988	8.1	2
1666	C03	10094799	10128810	34.011	4
1667	C03	10429008	10429828	0.82	2
1668	C03	10445195	10496860	51.665	10
1669	C03	10837496	10837794	0.298	2
1670	C03	10943820	10948763	4.943	3
1671	C03	11039969	11056954	16.985	4
1672	C03	11523649	11525970	2.321	4
1673	C03	11576800	11590131	13.331	2
1674	C03	11903779	12069869	166.09	4
1675	C03	12074440	12099439	24.999	8
1676	C03	12108498	12110914	2.416	2
1677	C03	12115750	12219205	103.455	5
1678	C03	12220932	12260819	39.887	17
1679	C03	12372730	12400513	27.783	5
1680	C03	12550760	12575999	25.239	6
1681	C03	12576070	12731306	155.236	13
1682	C03	12780663	12827276	46.613	8
1683	C03	12887538	12900734	13.196	2
1684	C03	12907607	13088954	181.347	10
1685	C03	13133602	13194474	60.872	6
1686	C03	13548975	13554765	5.79	3
1687	C03	13592553	13684297	91.744	5
1688	C03	13731766	13736332	4.566	2
1689	C03	13854699	13904015	49.316	5
1690	C03	14037819	14071402	33.583	4
1691	C03	14309904	14338352	28.448	3
1692	C03	14497373	14783429	286.056	6
1693	C03	14885948	15053027	167.079	25
1694	C03	15053195	15056270	3.075	4
1695	C03	15056688	15106646	49.958	19
1696	C03	15121668	15135698	14.03	14
1697	C03	15140630	15185180	44.55	5
1698	C03	15280459	15308783	28.324	9
1699	C03	15409079	15454695	45.616	8
1700	C03	15460316	15463926	3.61	4
1701	C03	15479824	15481165	1.341	2
1702	C03	15983302	15994130	10.828	2
1703	C03	16272223	16477645	205.422	62
1704	C03	16522332	16530245	7.913	2
1705	C03	16535196	16670873	135.677	20
1706	C03	16675684	16705816	30.132	17
1707	C03	16759347	16783821	24.474	4
1708	C03	17005280	17219488	214.208	19
1709	C03	17219554	17264094	44.54	6
1710	C03	17302652	17322114	19.462	4
1711	C03	17342704	17379430	36.726	7
1712	C03	17384203	17535889	151.686	22
1713	C03	17553136	17599835	46.699	14
1714	C03	17615093	17615887	0.794	2
1715	C03	17661824	17685685	23.861	3
1716	C03	17957079	17958528	1.449	2
1717	C03	18450469	18723857	273.388	10
1718	C03	18770814	18776929	6.115	7
1719	C03	19626774	19626812	0.038	2
1720	C03	19662201	19662696	0.495	2
1721	C03	19713730	19725463	11.733	11
1722	C03	20725828	20730226	4.398	2
1723	C03	20851798	20865502	13.704	3
1724	C03	21371816	21372298	0.482	2
1725	C03	21437467	21585586	148.119	6
1726	C03	21600579	21613914	13.335	4
1727	C03	21671979	21692160	20.181	6
1728	C03	21723057	21723364	0.307	2
1729	C03	21742715	21829139	86.424	5
1730	C03	21917967	21934135	16.168	5
1731	C03	22214967	22276907	61.94	9
1732	C03	22287361	22392006	104.645	17
1733	C03	22435282	22629945	194.663	15
1734	C03	23140886	23141409	0.523	2
1735	C03	23289612	23299466	9.854	2
1736	C03	23409104	23418438	9.334	2
1737	C03	24097586	24098707	1.121	2
1738	C03	25907893	25952833	44.94	5
1739	C03	26165296	26346580	181.284	14
1740	C03	26429115	26681726	252.611	7
1741	C03	26872176	27596174	723.998	49
1742	C03	27596440	27610696	14.256	5
1743	C03	28139071	28143449	4.378	2
1744	C03	28153293	28444788	291.495	10
1745	C03	28544943	28561186	16.243	2
1746	C03	28577997	28578093	0.096	2
1747	C03	28846149	28859522	13.373	2
1748	C03	28895248	29122269	227.021	18
1749	C03	29663780	29665293	1.513	2
1750	C03	29800832	29808118	7.286	2
1751	C03	29823862	29866914	43.052	4
1752	C03	29893778	29922327	28.549	6
1753	C03	29927366	29935162	7.796	3
1754	C03	30214244	30214261	0.017	2
1755	C03	30279384	30285139	5.755	15
1756	C03	30313884	30383632	69.748	8
1757	C03	30772048	30938506	166.458	14
1758	C03	31763611	31764240	0.629	2
1759	C03	32463668	32507112	43.444	9
1760	C03	32652256	32840729	188.473	14
1761	C03	33063042	33111760	48.718	7
1762	C03	33530459	33533638	3.179	2
1763	C03	34605574	34629668	24.094	3
1764	C03	34830302	34832746	2.444	4
1765	C03	34921707	34963430	41.723	7
1766	C03	35064146	35473023	408.877	24
1767	C03	35608689	35872139	263.45	21
1768	C03	46498778	46560860	62.082	17
1769	C03	46752821	46819816	66.995	7
1770	C03	47252916	47368728	115.812	6
1771	C03	47489638	47489668	0.03	2
1772	C03	47589225	47826773	237.548	7
1773	C03	48062603	48150490	87.887	4
1774	C03	48356784	48417092	60.308	5
1775	C03	48437554	48443571	6.017	2
1776	C03	48478041	48520408	42.367	4
1777	C03	48586515	48672055	85.54	4
1778	C03	48748925	48754822	5.897	2
1779	C03	48779239	48820306	41.067	6
1780	C03	49059688	49151904	92.216	8
1781	C03	49160264	49165864	5.6	4
1782	C03	49305943	49314057	8.114	3
1783	C03	49615679	49757330	141.651	6
1784	C03	50058532	50146997	88.465	7
1785	C03	50268311	50480724	212.413	24
1786	C03	50489254	51431038	941.784	58
1787	C03	51476372	51480643	4.271	2
1788	C03	51495174	51498182	3.008	2
1789	C03	51498861	51512636	13.775	4
1790	C03	51650211	51801008	150.797	15
1791	C03	51969257	53438359	1469.1	102
1792	C03	53575148	53639589	64.441	6
1793	C03	53858502	54292871	434.369	7
1794	C03	54293212	54643740	350.528	38
1795	C03	54643992	55738268	1094.28	44
1796	C03	55837809	55942803	104.994	5
1797	C03	56695902	56698323	2.421	2
1798	C03	56704717	56705089	0.372	2
1799	C03	56777596	56777604	0.008	2
1800	C03	56871282	56947363	76.081	6
1801	C03	57106238	57106342	0.104	2
1802	C03	57136731	57136765	0.034	2
1803	C03	57154413	57161349	6.936	6
1804	C03	57297185	57297972	0.787	2
1805	C03	57527211	57834689	307.478	14
1806	C03	58088063	58097249	9.186	6
1807	C03	58160904	58296585	135.681	13
1808	C03	58348354	58502923	154.569	13
1809	C03	58667792	58685925	18.133	2
1810	C03	58826340	58971169	144.829	6
1811	C03	59226099	59367943	141.844	4
1812	C03	59421240	59428873	7.633	2
1813	C03	59450469	59488680	38.211	4
1814	C03	59582791	59599669	16.878	4
1815	C03	59683690	59740562	56.872	11
1816	C03	60418694	60438133	19.439	5
1817	C03	60448554	60451016	2.462	2
1818	C04	1563	34050	32.487	5
1819	C04	90141	93977	3.836	2
1820	C04	98063	101513	3.45	2
1821	C04	233254	250648	17.394	2
1822	C04	368577	378537	9.96	2
1823	C04	482636	483903	1.267	2
1824	C04	598903	617398	18.495	2
1825	C04	818610	820026	1.416	2
1826	C04	1146332	1155196	8.864	2
1827	C04	1241422	1252539	11.117	5
1828	C04	1713833	1742024	28.191	4
1829	C04	1959800	2057506	97.706	7
1830	C04	2093302	2114648	21.346	4
1831	C04	2498631	2511207	12.576	5
1832	C04	2573633	2580603	6.97	2
1833	C04	3231485	3393204	161.719	10
1834	C04	3624761	3639240	14.479	3
1835	C04	3790037	3797420	7.383	2
1836	C04	3882146	3952634	70.488	4
1837	C04	4068393	4095997	27.604	3
1838	C04	4120850	4138544	17.694	2
1839	C04	4551391	4795092	243.701	4
1840	C04	5062151	5164917	102.766	6
1841	C04	5681111	5770230	89.119	8
1842	C04	5915413	5915633	0.22	2
1843	C04	5947411	5986907	39.496	4
1844	C04	5995503	6001003	5.5	4
1845	C04	6031925	6107994	76.069	5
1846	C04	6173052	6286145	113.093	7
1847	C04	6292908	6354012	61.104	12
1848	C04	6466431	6527820	61.389	7
1849	C04	6618000	6629238	11.238	6
1850	C04	6742080	6743911	1.831	2
1851	C04	7183261	7272611	89.35	4
1852	C04	8065329	8102210	36.881	9
1853	C04	8158343	8204241	45.898	4
1854	C04	8306152	8323603	17.451	3
1855	C04	9140950	9213292	72.342	6
1856	C04	9868074	9885057	16.983	4
1857	C04	9885568	10041738	156.17	12
1858	C04	10417217	10417708	0.491	4
1859	C04	11249881	11266640	16.759	4
1860	C04	11286394	11546835	260.441	19
1861	C04	11605887	12347276	741.389	37
1862	C04	12683294	12724029	40.735	11
1863	C04	13024263	13045080	20.817	3
1864	C04	14152063	14165753	13.69	10
1865	C04	14214776	14935232	720.456	58
1866	C04	14935357	15261914	326.557	43
1867	C04	15263505	21670945	6407.44	1059
1868	C04	21674055	21676502	2.447	3
1869	C04	21769592	21779743	10.151	4
1870	C04	21780312	21781088	0.776	2
1871	C04	21912066	21919462	7.396	2
1872	C04	22135697	23275794	1140.1	75
1873	C04	23299643	23313545	13.902	2
1874	C04	24597268	24597435	0.167	2
1875	C04	25038619	25068511	29.892	6
1876	C04	25857476	25961262	103.786	8
1877	C04	28253005	28519394	266.389	26
1878	C04	28592119	28603094	10.975	8
1879	C04	29030198	29768459	738.261	98
1880	C04	30409498	30654285	244.787	4
1881	C04	30890967	31170669	279.702	25
1882	C04	31174768	31176781	2.013	2
1883	C04	31213669	31226807	13.138	3
1884	C04	31307333	31640015	332.682	6
1885	C04	31765723	31824452	58.729	13
1886	C04	32137254	32208477	71.223	5
1887	C04	32261288	32298405	37.117	4
1888	C04	32479073	32492901	13.828	2
1889	C04	33502264	33513880	11.616	2
1890	C04	33757608	33759444	1.836	4
1891	C04	33828902	33856008	27.106	5
1892	C04	33858601	33903221	44.62	7
1893	C04	33923910	33994668	70.758	4
1894	C04	34198637	34199432	0.795	3
1895	C04	34218270	34294266	75.996	11
1896	C04	34439009	34440109	1.1	5
1897	C04	34539213	34557072	17.859	4
1898	C04	34559084	34883842	324.758	16
1899	C04	34946009	35194014	248.005	7
1900	C04	35335783	35346468	10.685	5
1901	C04	35387931	35609828	221.897	14
1902	C04	35641304	36143901	502.597	13
1903	C04	36707409	36923330	215.921	61
1904	C04	37397813	37409369	11.556	4
1905	C04	37429357	37470305	40.948	7
1906	C04	37701794	37733288	31.494	4
1907	C04	37963245	38454570	491.325	22
1908	C04	38563460	38839448	275.988	19
1909	C04	38869698	38947543	77.845	10
1910	C04	39040036	39043891	3.855	2
1911	C04	39386088	39386299	0.211	2
1912	C04	39434013	39435354	1.341	2
1913	C04	40310628	40325350	14.722	3
1914	C04	40429110	40454829	25.719	3
1915	C04	41105722	41235730	130.008	35
1916	C04	41916378	42745522	829.144	6
1917	C04	43747102	43940046	192.944	27
1918	C04	44202310	44202981	0.671	2
1919	C04	44445393	44474647	29.254	6
1920	C04	44478500	44582668	104.168	12
1921	C04	44718744	44745664	26.92	5
1922	C04	44769076	44872050	102.974	20
1923	C04	45278052	45327167	49.115	4
1924	C04	45355267	45362861	7.594	6
1925	C04	45457126	45459258	2.132	2
1926	C04	45532698	45617633	84.935	10
1927	C04	45923396	45949946	26.55	5
1928	C04	46171876	46179364	7.488	2
1929	C04	46788296	46840557	52.261	8
1930	C04	46951885	46954300	2.415	2
1931	C04	47079855	47099919	20.064	4
1932	C04	47141990	47142148	0.158	2
1933	C04	47200876	47227575	26.699	15
1934	C04	47851353	47852022	0.669	3
1935	C04	48117822	48117934	0.112	2
1936	C04	48339943	48370476	30.533	4
1937	C04	48635822	48645003	9.181	3
1938	C04	48812903	48843156	30.253	4
1939	C04	48864424	48891688	27.264	3
1940	C05	44364	122531	78.167	4
1941	C05	142961	150893	7.932	3
1942	C05	201206	309304	108.098	7
1943	C05	415391	542681	127.29	8
1944	C05	571181	572162	0.981	3
1945	C05	901286	902997	1.711	2
1946	C05	977670	978285	0.615	2
1947	C05	1012555	1033055	20.5	3
1948	C05	1042737	1052462	9.725	2
1949	C05	1169609	1173998	4.389	4
1950	C05	1195446	1204923	9.477	2
1951	C05	1219920	1223159	3.239	2
1952	C05	1355037	1358337	3.3	4
1953	C05	1844336	1844470	0.134	2
1954	C05	1910040	1975270	65.23	6
1955	C05	2229844	2230075	0.231	2
1956	C05	2402500	2434627	32.127	6
1957	C05	2481580	2486356	4.776	2
1958	C05	2512412	2517457	5.045	2
1959	C05	2677275	2678501	1.226	2
1960	C05	3079529	3111991	32.462	11
1961	C05	3118666	3122105	3.439	2
1962	C05	3130985	3593507	462.522	10
1963	C05	3658241	3663009	4.768	2
1964	C05	3670250	3949667	279.417	6
1965	C05	4339846	4351683	11.837	3
1966	C05	4370752	4776070	405.318	10
1967	C05	4854419	4896490	42.071	9
1968	C05	4945651	5123353	177.702	5
1969	C05	5229558	5229835	0.277	2
1970	C05	6171203	6847149	675.946	10
1971	C05	7119543	7129843	10.3	7
1972	C05	8118022	8283112	165.09	4
1973	C05	8350609	8622052	271.443	8
1974	C05	8678214	8710025	31.811	4
1975	C05	8723593	8746291	22.698	8
1976	C05	9235094	9261474	26.38	7
1977	C05	9508165	9517513	9.348	3
1978	C05	10190124	10190544	0.42	2
1979	C05	10570959	10627664	56.705	5
1980	C05	10810935	11067035	256.1	28
1981	C05	11084485	11173971	89.486	29
1982	C05	11179573	11395595	216.022	19
1983	C05	11417487	11417594	0.107	2
1984	C05	11433561	11618545	184.984	12
1985	C05	11698367	11699186	0.819	2
1986	C05	11950990	12216340	265.35	42
1987	C05	12510899	12511179	0.28	3
1988	C05	12534173	12661666	127.493	12
1989	C05	12719687	12888672	168.985	10
1990	C05	12954505	13299376	344.871	8
1991	C05	15307880	15752800	444.92	9
1992	C05	17595832	17595855	0.023	2
1993	C05	30679969	30680005	0.036	2
1994	C05	35626723	35752134	125.411	12
1995	C05	36378841	36457929	79.088	9
1996	C05	37467446	37467608	0.162	2
1997	C05	37504881	37537569	32.688	6
1998	C05	37589669	37806059	216.39	17
[truncated: 425 more rows]
