# Supplementary material for: Genome-Wide Association Mapping Reveals the Genetic Control Underlying Branch Angle in Rapeseed (Brassica napus L.)
Source: Front Plant Sci. 2017 Jun 19;8:1054. doi: 10.3389/fpls.2017.01054 (PMC5474488; doi:10.3389/fpls.2017.01054)
Supplement: Table S4A — Significant associated SNPs for branch angle in MLM. [file Table4.XLSX]

## Sheet: MLM
TABLE S4A | The significant associated SNPs for branch angle in MLM.
SNP	Chromosome	Position(bp)	Alleles	–log10(P)	Max R2(%)	Environmentes
Bn-A01-p178709	A1	2562724	A/G	3.36175	3.348	E3
Bn-A01-p18096974	A1	15587662	T/G	3.17963	3.24	E5
Bn-A01-p24556230	A1	20356804	A/G	3.12856	3.238	E5
Bn-A03-p7631083	A3	6932172	T/C	3.90306	4.469	E5
Bn-A03-p13758392	A3	12893594	A/G	3.25787	3.594	BLUP
Bn-A03-p14273821	A3	13456968	T/G	3.25764	3.407	E2
Bn-A03-p14458139	A3	13629535	A/G	3.14407	3.193	E2
Bn-A03-p14461008	A3	13630829	A/C	3.13305	3.161	E2
Bn-A03-p14462148	A3	13631937	A/G	3.4668	3.591	E2
Bn-A03-p18455020	A3	17448094	A/G	3.36-4.30	4.347	E1,E6,BLUP
Bn-A03-p18468633	A3	17470198	A/G	3.33-3.36	3.368	E1,E6,BLUP
Bn-A03-p28843588	A3	27281206	A/C	3.37808	3.398	E6
Bn-A03-p28847903	A3	27283950	T/C	3.18031	3.196	E6
Bn-A03-p28878698	A3	27313326	T/G	3.17281	3.188	E6
Bn-A03-p28878703	A3	27313431	A/G	3.4219	3.443	E6
Bn-A03-p28928570	A3	27341683	T/G	3.71204	3.74	E6
Bn-A03-p28948799	A3	27358911	T/C	3.12449	3.139	E6
Bn-A04-p3991261	A4	3588504	T/G	3.46977	3.498	E4
Bn-A04-p10872405	A4	12032695	T/C	3.37523	3.401	E4
Bn-A04-p10914108	A4	12075741	A/C	3.43347	3.46	E4
Bn-A04-p12372810	A4	13355441	T/C	4.35105	4.406	E4
Bn-A04-p17858149	A4	17966671	A/G	3.37-4.04	4.139	E2,BLUP
Bn-A05-p2208960	A5	2335746	A/C	3.25-4.08	4.123	E6,BLUP
Bn-A05-p3129492	A5	3155611	A/C	4.29104	4.38	E5
Bn-A05-p3135213	A5	3161291	T/C	4.32274	4.416	E5
Bn-A05-p3246311	A5	3275213	A/G	3.02-3.25	3.256	E1,E5,BLUP
Bn-A05-p3248878	A5	3277777	A/G	3.1366	3.165	E1
Bn-A05-p3278514	A5	3301547	A/G	3.27753	3.304	E6
Bn-A05-p11279669	A5	9631637	A/C	3.13635	3.164	E6
Bn-A05-p11372809	A5	9891176	A/G	3.3-4.35	4.423	E4,E6,BLUP
Bn-A05-p11606554	A5	10139753	A/G	3.44042	3.451	BLUP
Bn-A05-p16099943	A5	14807389	A/G	3.10367	3.065	E3
Bn-A05-p16099945	A5	14807491	A/G	3.13097	3.099	E3
Bn-A05-p16106702	A5	14819445	T/C	3.13097	3.099	E3
Bn-A05-p16106977	A5	14819610	T/G	3.13097	3.099	E3
Bn-A05-p16260894	A5	14976591	A/G	3.17-3.42	3.768	E2,BLUP
Bn-A05-p16898305	A5	15574266	T/G	3.13902	3.214	E4
Bn-A05-p18807426	A5	17065871	T/C	3.08313	3.128	E5
Bn-A05-p19514459	A5	17704719	A/G	3.26781	3.288	E6
Bn-A05-p19532660	A5	17723300	A/C	3.07794	3.091	E6
Bn-A06-p4316905	A6	4115493	T/C	3.12556	3.086	E3
Bn-A06-p18028879	A6	19416065	T/C	3.35-4.17	4.144	E3,BLUP
Bn-A06-p18028791	A6	19416067	T/C	3.21-4.02	4.008	E3,BLUP
Bn-A06-p18058671	A6	19436801	A/C	3.67-4.05	4.019	E3,BLUP
Bn-A06-p21281098	A6	20396378	T/C	3.0913	3.434	BLUP
Bn-A06-p21278243	A6	20399333	A/G	3.49-3.92	3.947	E4,E5,BLUP
Bn-A06-p21677028	A6	20689474	A/G	3.16915	3.198	E2
Bn-A06-p21796008	A6	20815553	A/G	3.13696	3.097	E3
Bn-A06-p24220121	A6	23211156	T/C	3.45421	3.461	E1
Bn-A06-p24432909	A6	23362162	A/G	3.00863	2.968	E3
Bn-A06-p24508464	A6	23452683	T/C	3.33002	3.294	E3
Bn-A06-p24536499	A6	23486593	A/G	3.10-3.29	3.254	E2,E3
Bn-A06-p24544753	A6	23495968	T/C	3.35-3.48	3.516	E2,E3
Bn-A06-p24551529	A6	23499018	A/C	3.48536	3.525	E2
Bn-A07-p1625292	A7	1579194	T/C	3.38-3.92	3.955	E6,BLUP
Bn-A07-p1680649	A7	1752166	A/G	3.41-3.93	3.968	E6,BLUP
Bn-A10-p12366655	A7	3050973	T/C	3.0996	3.064	E3
Bn-A02-p725112	A7	13354944	T/G	3.88028	3.952	E5
Bn-A07-p14798978	A7	16678307	A/G	3.0782	3.081	E1
Bn-A07-p15871261	A7	17777339	T/C	3.01544	3.093	E1
Bn-A08-p2618037	A8	2059127	A/G	3.18446	3.239	E5
Bn-A08-p15792942	A8	13288654	T/C	3.57386	3.599	E6
Bn-A01-p9004629	A9	2580885	T/C	3.00-3.39	3.409	E2,E3,BLUP
Bn-A09-p3051349	A9	2971385	T/C	3.53-3.54	3.602	E5,BLUP
Bn-A09-p3116738	A9	3051960	A/G	3.0007	3.064	E5
Bn-A09-p4671467	A9	4592099	T/C	3.27	3.294	E4
Bn-A09-p9423176	A9	8505452	A/C	3.37-3.44	3.457	E6,BLUP
Bn-scaff_17174_1-p388642	A9	8985295	A/C	4.19325	4.775	E1
Bn-A09-p17657506	A9	13414285	T/C	3.09018	3.104	E6
Bn-A10-p10252741	A10	11639365	T/C	3.36-3.47	3.531	E5,BLUP
Bn-scaff_17028_1-p1940	A10	12662334	T/G	3.10-3.20	3.221	E4,BLUP
Bn-A10-p15327377	A10	16167528	A/C	3.16964	3.434	E2
Bn-scaff_15879_1-p79732	C1	31397780	T/G	3.84731	4.009	E5
Bn-scaff_16565_1-p970769	C2	12661356	T/C	3.15993	3.182	E4
Bn-scaff_22144_1-p193415	C2	39783194	A/G	3.19-3.45	3.716	E2,E6,BLUP
Bn-scaff_17109_1-p910811	C2	41435174	T/C	3.07966	3.106	E4
Bn-scaff_17109_1-p910796	C2	41435274	A/G	3.07966	3.106	E4
Bn-scaff_17109_1-p557859	C2	41808424	A/G	3.30888	3.34	E4
Bn-scaff_17109_1-p557456	C2	41808927	T/G	3.09617	3.144	E4
Bn-scaff_17109_1-p513156	C2	41849128	A/G	3.11123	3.138	E4
Bn-scaff_17109_1-p511136	C2	41851149	A/C	3.11123	3.138	E4
Bn-scaff_17109_1-p508730	C2	41853453	A/G	3.20679	3.236	E4
Bn-scaff_17721_1-p381227	C2	43919691	A/G	3.00024	3.026	E3
Bn-scaff_17177_1-p365264	C2	44856206	A/G	3.04301	3.03	E3
Bn-scaff_16614_1-p1291979	C3	830111	A/G	3.19986	3.503	E6
Bn-scaff_16614_1-p1291623	C3	830369	T/C	3.19986	3.503	E6
Bn-scaff_22728_1-p402134	C3	6135024	A/G	3.08864	3.153	E5
Bn-scaff_15695_1-p384512	C3	30867955	T/C	3.11158	3.072	E3
Bn-scaff_15695_1-p383012	C3	30869453	T/C	3.1044	3.068	E3
Bn-scaff_26320_1-p271249	C3	30914204	A/C	3.27779	3.278	E3
Bn-scaff_26320_1-p220462	C3	30976803	T/C	4.06275	4.122	E3
Bn-scaff_16935_1-p98166	C4	482636	A/G	3.07993	3.093	E6
Bn-scaff_18903_1-p669840	C4	47881508	T/G	3.00-3.32	3.306	E3,BLUP
Bn-scaff_18903_1-p690920	C4	47902009	A/G	3.37936	3.364	E3
Bn-scaff_16045_1-p147607	C5	7747955	T/C	3.0128	3.038	E2
Bn-scaff_18461_1-p250715	C5	15752800	T/G	3.2281	3.301	E5
Bn-scaff_20219_1-p143569	C5	40783753	A/C	3.04-3.65	3.819	E2,E6
Bn-scaff_20219_1-p150787	C5	40790846	T/G	3.67026	3.843	E2
Bn-scaff_20219_1-p152816	C5	40792875	T/C	3.1464	3.286	E2
Bn-scaff_20219_1-p336992	C5	40969884	T/C	3.78547	3.966	E2
Bn-scaff_20219_1-p343155	C5	40973801	T/C	3.78547	3.966	E2
Bn-scaff_20219_1-p385831	C5	41018295	A/C	4.06903	4.27	E2
Bn-scaff_23186_1-p341128	C5	41119376	A/G	3.10544	3.247	E2
Bn-scaff_23186_1-p340708	C5	41119696	T/C	3.05392	3.187	E2
Bn-scaff_23186_1-p340682	C5	41119822	T/G	3.04694	3.181	E2
Bn-scaff_23186_1-p340266	C5	41120129	A/C	3.055	3.189	E2
Bn-scaff_21744_1-p17282	C6	1610811	T/G	3.02648	3.078	E5
Bn-scaff_16064_1-p322157	C6	25304746	A/C	3.28259	3.431	E3
Bn-scaff_16064_1-p271787	C6	25322843	T/C	3.50848	3.629	E3
Bn-scaff_23821_1-p45657	C6	30013719	A/G	3.00-4.18	4.387	E4,BLUP
Bn-scaff_23821_1-p61860	C6	30032794	T/C	3.22-3.98	4.171	E4,BLUP
Bn-scaff_23821_1-p62074	C6	30033007	A/G	3.22-3.98	4.171	E4,BLUP
Bn-scaff_23821_1-p62194	C6	30033127	A/G	3.22-3.98	4.171	E4,BLUP
Bn-scaff_23821_1-p62096	C6	30033129	T/C	3.18-3.78	3.959	E4,BLUP
Bn-scaff_18807_1-p753863	C6	30103496	T/C	3.23-3.98	4.168	E4,BLUP
Bn-scaff_18807_1-p752823	C6	30104646	A/G	3.22-3.98	4.168	E4,BLUP
Bn-scaff_18807_1-p747031	C6	30110329	A/G	3.45-4.24	4.448	E4,BLUP
Bn-scaff_18807_1-p747016	C6	30110444	T/G	3.35-3.98	4.236	E4,BLUP
Bn-scaff_18807_1-p737399	C6	30114145	A/G	3.45-4.24	4.448	E4,BLUP
Bn-scaff_18807_1-p729741	C6	30122022	A/G	3.45-4.24	4.448	E4,BLUP
Bn-scaff_18807_1-p726783	C6	30124980	A/G	3.43-4.24	4.471	E4,BLUP
Bn-scaff_18807_1-p678687	C6	30163205	A/G	3.45-4.24	4.448	E4,BLUP
Bn-scaff_18807_1-p678383	C6	30163509	A/G	3.45-4.24	4.448	E4,BLUP
Bn-scaff_16397_1-p710411	C6	32216371	T/G	3.4544	3.665	E2
Bn-scaff_16397_1-p685259	C6	32244978	A/G	3.38175	3.586	E2
Bn-scaff_16397_1-p684842	C6	32245398	A/G	3.38175	3.586	E2
Bn-scaff_16397_1-p684718	C6	32245521	A/G	3.38175	3.586	E2
Bn-scaff_16397_1-p677465	C6	32246551	T/C	3.38175	3.586	E2
Bn-scaff_16397_1-p675299	C6	32253524	A/C	3.38175	3.586	E2
Bn-scaff_24104_1-p153408	C6	36910265	A/G	3.24-3.76	4.129	E5,BLUP
Bn-scaff_24104_1-p148820	C6	36915569	A/G	3.07-3.70	4.07	E5,BLUP
Bn-scaff_24104_1-p111316	C6	36940718	A/C	3.24-3.76	4.129	E5,BLUP
Bn-scaff_16069_1-p1651456	C7	38070299	A/C	4.45016	4.52	E2
Bn-scaff_16069_1-p1667961	C7	38085357	A/G	4.45016	4.52	E2
Bn-scaff_16069_1-p1668600	C7	38085957	A/G	4.45016	4.52	E2
Bn-scaff_16069_1-p1694137	C7	38111302	T/C	4.45016	4.52	E2
Bn-scaff_16069_1-p1707201	C7	38128051	T/C	4.05054	4.139	E2
Bn-scaff_16069_1-p1708862	C7	38129712	A/G	4.45016	4.52	E2
Bn-scaff_16770_1-p4296727	C8	26985890	T/G	3.24836	3.828	E1
Bn-scaff_15650_1-p750450	C9	17284551	T/C	3.09068	3.123	E3
Bn-scaff_15650_1-p683404	C9	17345291	A/C	3.16099	3.124	E3
Bn-scaff_15650_1-p624000	C9	17390383	T/C	3.96-4.73	4.709	E3,E4,BLUP
Bn-scaff_17109_1-p373778	C9	18368456	A/G	3.19488	3.23	E3
Bn-scaff_20619_1-p159276	C9	31686981	T/C	3.00433	3.048	E5

## Sheet: MRMLM
TABLE S4B | The significant associated SNPs for branch angle in MRMLM.
SNP	Chromosome	Position(bp)	Alleles	LOD score	Max R2(%)	Environmentes
Bn-A01-p5522870	A1	5082499	A/G	2.79-2.89	2.71	E1,BLUP
Bn-A02-p22843446	A2	20488987	T/C	2.71-3.51	2.33	E6,BLUP
Bn-A03-p7631083	A3	6932172	T/C	3.04-7.01	7.381	E2,E5,BLUP
Bn-A03-p8881585	A3	8182258	T/G	4.94803	2.867	E6
Bn-A03-p12359936	A3	11441915	A/G	3.16787	2.615	E4
Bn-A03-p14295396	A3	13478452	A/G	3.55834	2.571	E2
Bn-A03-p18455020	A3	17448094	A/G	6.13065	5.233	E3
Bn-A03-p25009919	A3	23409673	T/C	2.81723	4.325	E4
Bn-A03-p25868537	A3	24234777	A/G	2.78553	2.661	E5
Bn-A03-p27752076	A3	25971249	T/G	3.32344	2.768	E2
Bn-A04-p7503042	A4	8826829	T/G	2.67034	2.108	E6
Bn-A04-p10541268	A4	11685599	A/C	5.26384	4.813	E4
Bn-A04-p10914108	A4	12075741	A/C	3.53895	3.616	E3
Bn-A05-p458357	A5	568294	T/C	3.28296	3.612	E2
Bn-A05-p2208960	A5	2335746	A/C	5.96655	4.352	E6
Bn-A05-p3129492	A5	3155611	A/C	5.38577	3.048	E5
Bn-A05-p11606554	A5	10139753	A/G	5.10048	6.667	E2
Bn-A05-p16844504	A5	15534495	A/G	5.61489	4.476	E2
Bn-A05-p18109527	A5	16389170	T/C	3.30691	3.02	E1
Bn-A05-p18109536	A5	16389270	A/G	4.63856	3.45	BLUP
Bn-A05-p21470614	A5	19645365	A/G	2.86809	3.197	E5
Bn-A06-p2437284	A6	2448863	A/G	3.44213	2.56	E6
Bn-A06-p3177472	A6	3053188	T/C	2.74696	1.897	E5
Bn-A06-p3269320	A6	3090525	A/C	2.88793	2.316	BLUP
Bn-A06-p3587032	A6	3371354	T/C	5.00262	6.323	E5
Bn-A06-p4021930	A6	3825427	A/G	3.62038	2.492	BLUP
Bn-A06-p4597746	A6	4414959	A/G	4.48857	3.357	E1
Bn-A06-p18246821	A6	19630281	A/C	3.68-5.38	5.01	E2,E3,E5,BLUP
Bn-A06-p21280942	A6	20396634	A/G	4.24945	4.79	E6
Bn-A06-p21278243	A6	20399333	A/G	5.21095	4.826	E1
Bn-A06-p21796008	A6	20815553	A/G	3.80212	2.289	E3
Bn-A06-p24432909	A6	23362162	A/G	4.18914	3.319	E3
Bn-A06-p24544753	A6	23495968	T/C	3.38-5.13	3.74	E2,BLUP
Bn-Scaffold003472-p57	A7	501251	A/C	3.27001	3.098	E3
Bn-A07-p1625292	A7	1579194	T/C	3.25055	3.041	E6
Bn-A07-p8668714	A7	10098357	T/C	3.22577	2.066	E5
Bn-A07-p14798978	A7	16678307	A/G	4.69703	4.806	E1
Bn-A08-p16403550	A8	13870521	T/C	3.38422	3.231	E4
Bn-A01-p9004629	A9	2580885	T/C	3.66604	4.559	E3
Bn-A09-p9423176	A9	8505452	A/C	6.03906	5.603	BLUP
Bn-scaff_17174_1-p388642	A9	8985295	A/C	4.15208	6.046	E1
Bn-A09-p13682690	A9	10091847	A/G	4.58725	3.715	BLUP
Bn-A09-p32923447	A9	30668190	A/G	5.22963	3.575	E6
Bn-A10-p10252741	A10	11639365	T/C	3.05-4.35	3.5	E5,BLUP
Bn-A10-p11192168	A10	12526984	T/C	3.81585	3.178	E1
Bn-scaff_17028_1-p1940	A10	12662334	T/G	2.64556	1.416	E5
Bn-A10-p13243690	A10	13273350	T/C	5.24011	6.125	E6
Bn-scaff_15713_1-p1649	C1	30661223	T/C	3.2243	4.473	E5
Bn-scaff_15879_1-p79732	C1	31397780	T/G	3.91507	5.627	E5
Bn-scaff_22144_1-p193415	C2	39783194	A/G	2.85-4.08	5.27	E2,E6
Bn-scaff_17109_1-p593012	C2	41769858	A/G	2.65-3.76	4.15	E4,E5
Bn-scaff_17721_1-p381227	C2	43919691	A/G	5.36269	5.872	E3
Bn-scaff_17177_1-p546184	C2	44656670	T/G	4.38572	4.998	E6
Bn-scaff_16614_1-p722822	C3	1380050	A/G	3.61469	2.393	E1
Bn-scaff_17298_1-p1302996	C3	23409104	T/C	2.61558	2.242	E2
Bn-scaff_16935_1-p98166	C4	482636	A/G	2.53-4.46	4.16	E5,E6,BLUP
Bn-scaff_16804_2-p211134	C4	42799278	T/C	2.88153	4.527	E4
Bn-scaff_19641_1-p188036	C5	4370752	T/C	2.58196	3.223	E4
Bn-A06-p1455781	C6	4824525	A/G	3.50625	2.391	E6
Bn-scaff_20773_1-p445063	C6	5300250	A/C	2.76009	2.783	E2
Bn-scaff_23821_1-p45657	C6	30013719	A/G	3.23232	3.499	E4
Bn-scaff_25466_1-p190707	C6	32994356	A/G	3.02501	2.994	E6
Bn-scaff_20901_1-p1102804	C7	19038063	T/C	3.81714	3.133	E3
Bn-scaff_16770_1-p4296727	C8	26985890	T/G	3.12427	3.99	E1
Bn-scaff_16445_1-p362244	C8	36471904	T/C	3.96973	4.851	E4
Bn-scaff_15847_1-p273947	C9	13551211	A/G	2.68161	2.508	E3
Bn-scaff_18100_1-p1283175	C9	14757887	A/C	3.62144	3.402	E2
Bn-scaff_15650_1-p624000	C9	17390383	T/C	4.24-4.61	4.65	E3,BLUP
Bn-scaff_20619_1-p159276	C9	31686981	T/C	4.51586	4.523	E5
