# Supplementary material for: Genome-Wide Association Mapping Reveals the Genetic Control Underlying Branch Angle in Rapeseed (Brassica napus L.)
Source: Front Plant Sci. 2017 Jun 19;8:1054. doi: 10.3389/fpls.2017.01054 (PMC5474488; doi:10.3389/fpls.2017.01054)
Supplement: Table S5A — Significant associated loci and candidate genes for branch angle in MLM. [file Table5.XLSX]

## Sheet: MLM
TABLE S5A | The significant associated loci and candidate genes for branch angle in MLM.
Locus type*	Peak SNP	Chr	Positon	Locus start	Locus end	-log10(P)	Max R2	Enviromments	Candidation genes	Ailas
QTL	Bn-A03-p14462148	A03	13631937	12893594	13631937	3.4668	3.591	E2,BLUP	BnaA03g25890D	ABP1
	Bn-A03-p18455020	A03	17448094	17448094	17470198	4.3	4.347	E1,E6,BLUP
	Bn-A03-p28928570	A03	27341683	27281206	27358911	3.71204	3.74	E6	BnaA03g52290D	ATH1
									BnaA03g52420D	SLOMO
	Bn-A04-p12372810	A04	13355441	12032695	13355441	4.35105	4.406	E2,E4	BnaA04g15500D	PID2
	Bn-A05-p3135213	A05	3161291	2335746	3301547	4.32274	4.416	E1,E5,E6,BLUP
	Bn-A05-p11372809	A05	9891176	9631637	10139753	4.35	4.423	E4,E6,BLUP	BnaA05g15360D	ILL5
									BnaA05g15470D	PLET2
	Bn-A05-p16260894	A05	14976591	14807389	15574266	3.42	3.768	E2,E3,E4,BLUP
	Bn-A05-p19514459	A05	17704719	17065871	17723300	3.26781	3.288	E5,E6	BnaA05g22670D	IAA31
									BnaA05g23050D	ARR1
									BnaA05g23070D	TPR2
	Bn-A06-p18028879	A06	19416065	19416065	20815553	4.17	4.144	E2,E3,E4,E5,BLUP	BnaA06g31130D	ARR3
									BnaA06g31250D	ABCB19
									BnaA06g31530D	ABCB17
									BnaA06g31540D	ABCB22
									BnaA06g31580D	ABCB22
									BnaA06g31620D	ABCB15
	Bn-A06-p24551529	A06	23499018	23211156	23499018	3.48536	3.525	E1,E2,E3	BnaA06g34100D	CAND1
									BnaA06g34390D	SGR5
									BnaA06g34400D	BRL2
									BnaA06g35080D	IAA32
									BnaA06g35880D	SGR3
	Bn-A07-p1680649	A07	1752166	1579194	3050973	3.93	3.968	E3,E6,BLUP	BnaA07g02080D	Pin1AT
									BnaA07g02390D	WUS
									BnaA07g02670D	PILS5
									BnaA07g03030D	RAC1
	Bn-A07-p14798978	A07	16678307	16678307	17777339	3.08	3.08	E1	BnaA07g20880D	LAX3
									BnaA07g21340D	PILS3
									BnaA07g21670D	WAT1
									BnaA07g21770D	HB33
									BnaA07g21900D	BZR1
									BnaA07g23070D	SAUR78
									BnaA07g23670D	PIN3
	Bn-A09-p3051349	A09	2971385	2580885	4592099	3.54	3.602	E2,E3,E4,E5,BLUP	BnaA09g05840D	ARF2
									BnaA09g08160D	PILS7
									BnaA09g09160D	PILS5
	Bn-scaff_17174_1-p388642	A09	8985295	8505452	8985295	4.19325	4.775	E1,E6,BLUP
	Bn-A10-p10252741	A10	11639365	11639365	12662334	3.47	3.531	E4,E5,BLUP	BnaA10g14730D	SAUR70
									BnaA10g14910D	RBX1
									BnaA10g14960D	WAV2
									BnaA10g15400D	TUA3
									BnaA10g16110D	BUD2
									BnaA10g16800D	SAUR19
									BnaA10g16830D	SAUR19
									BnaA10g17370D	RVE1
									BnaA10g17690D	DOT2
									BnaA10g17940D	PIN5
									BnaA10g19550D	LAZY1
	Bn-scaff_22144_1-p193415	C02	39783194	39783194	41853453	3.45	3.716	E2,E4,E6,BLUP	BnaC02g38810D	LATE
	Bn-scaff_17177_1-p365264	C02	44856206	43919691	44856206	3.04301	3.03	E3
	Bn-scaff_16614_1-p1291979	C03	830111	830111	6135024	3.19986	3.503	E5,E6	BnaC03g02250D	EGY2
									BnaC03g05800D	AGD3
									BnaC03g05810D	PBS3
									BnaC03g05830D	Auxin-responsive GH6 family protein
									BnaC03g06250D	LAZY1
									BnaC03g07830D	PIN5
									BnaC03g08310D	RVE1
									BnaC03g08700D	SAUR19
									BnaC03g08750D	SAUR19
									BnaC03g08780D	SAUR19
									BnaC03g09400D	BUD2
									BnaC03g10150D	RBX1
									BnaC03g10280D	SAUR70
	Bn-scaff_26320_1-p220462	C03	30976803	30867955	30976803	4.06275	4.122	E3
	Bn-scaff_18903_1-p690920	C04	47902009	47881508	47902009	3.37936	3.364	E3,BLUP
	Bn-scaff_20219_1-p385831	C05	41018295	40783753	41120129	4.06903	4.27	E2,E6
	Bn-scaff_16064_1-p271787	C06	25322843	25304746	25322843	3.50848	3.629	E3
	Bn-scaff_18807_1-p726783	C06	30124980	30013719	32253524	4.24	4.471	E2,E4,BLUP	BnaC06g29230D	IAR1
									BnaC06g31170D	IAR4
									BnaC06g32240D	PILS2
	Bn-scaff_24104_1-p153408	C06	36910265	36910265	36940718	3.76	4.129	E5,BLUP
	Bn-scaff_16069_1-p1651456	C07	38070299	38070299	38129712	4.45016	4.52	E2
	Bn-scaff_15650_1-p624000	C09	17390383	17284551	18368456	4.72	4.709	E3,E4,BLUP	BnaC09g19750D	SGR3
									BnaC09g20160D	HAT2
LD block	Bn-A01-p178709	A01	2562724	2467225	2619128	3.36175	3.348	E3
	Bn-A01-p18096974	A01	15587662	15583360	15903821	3.17963	3.24	E5	BnaA01g24190D	IAA1
	Bn-A01-p24556230	A01	20356804	20344168	20378160	3.12856	3.238	E5	BnaA01g28410D	TPR4
									BnaA01g28670D	IAA19
	Bn-A03-p7631083	A03	6932172	6443943	7409012	3.90306	4.469	E5
	Bn-A04-p3991261	A04	3588504	3587855	3787131	3.46977	3.498	E4
	Bn-A04-p17858149	A04	17966671	17923035	17973171	4.04	4.139	E2;BLUP	BnaA04g24340D	SPL9
	Bn-A02-p725112	A07	13354944	13296650	13376973	3.88028	3.952	E5
	Bn-A08-p2618037	A08	2059127	2046928	2175356	3.18446	3.239	E5
	Bn-A08-p15792942	A08	13288654	13277117	13288654	3.57386	3.599	E6	BnaA08g15740D	SGR7
	Bn-A09-p17657506	A09	13414285	12990872	13414285	3.09018	3.104	E6
	Bn-scaff_15879_1-p79732	C01	31397780	31280411	31792393	3.84731	4.009	E5
	Bn-scaff_16565_1-p970769	C02	12661356	12315614	12712269	3.15993	3.182	E4
	Bn-scaff_16935_1-p98166	C04	482636	90141	483903	3.07993	3.093	E6	BnaC04g00310D	WRK23
									BnaC04g00780D	TAC1
	Bn-scaff_16045_1-p147607	C05	7747955	7462070	7834774	3.0128	3.038	E2
	Bn-scaff_18461_1-p250715	C05	15752800	15307880	16033725	3.2281	3.301	E5	BnaC05g21590D	ABCB14
	Bn-scaff_21744_1-p17282	C06	1610811	1309340	1732672	3.02648	3.078	E5
	Bn-scaff_16770_1-p4296727	C08	26985890	26949751	27107526	3.24836	3.828	E1	BnaC08g25070D	SGR1
	Bn-scaff_20619_1-p159276	C09	31686981	31412461	32095073	3.00433	3.048	E5
No block	Bn-A06-p4316905	A06	4115493	4065493	4165493	3.12556	3.086	E3
	Bn-A10-p15327377	A10	16167528	16117528	16217528	3.16964	3.434	E2
* Three type of loci were categorized according to the position and repeatability of SNPs associated.

## Sheet: MRMLM
TABLE S5B | The significant associated loci and candidate genes for branch angle in MRMLM.
Locus type*	Peak SNP	Chr	Positon	Locus start	Locus end	LOD score	Max R2	Enviromments	Candidation genes	Ailas
QTL	Bn-A03-p7631083	A03	6932172	6932172	8182258	7.0104	7.381	E2,E5,E6,BLUP	BnaA03g15370D	IAA12
									BnaA03g15940D	AIR9
									BnaA03g16880D	ABCB1
									BnaA03g17330D	AS1
	Bn-A03-p12359936	A03	11441915	11441915	13478452	3.16787	2.615	E2,E4	BnaA03g25180D	AIR1
									BnaA03g25890D	ABP1
	Bn-A03-p25009919	A03	23409673	23409673	25971249	2.81723	4.325	E2,E4,E5	BnaA03g46370D	ARF9
									BnaA03g48550D	GH35
									BnaA03g49980D	ARF16
									BnaA03g50100D	SMXL2
	Bn-A04-p10541268	A04	11685599	11685599	12075741	5.26384	4.813	E3,E4	BnaA04g13090D	IAA8
									BnaA04g15500D	PID2
	Bn-A05-p2208960	A05	2335746	568294	3155611	5.96655	4.352	E2,E5,E6	BnaA05g01170D	SAUR32
									BnaA05g01220D	TAC1
									BnaA05g01310D	ARF11
									BnaA05g01450D	JAR1
									BnaA05g02680D	SPL9
	Bn-A05-p16844504	A05	15534495	15534495	16389270	5.61489	4.476	E1,E2,BLUP	BnaA05g22670D	IAA31
									BnaA05g23050D	ARR1
									BnaA05g23070D	TPR2
	Bn-A06-p3587032	A06	3371354	2448863	4414959	5.00262	6.323	E1,E5,E6,BLUP	BnaA06g04660D	VPS41
	Bn-A06-p18246821	A06	19630281	19630281	20815553	5.38	5.01	E1,E2,E3,E5,E6,BLUP	BnaA06g31130D	ARR3
									BnaA06g31250D	ABCB19
									BnaA06g31530D	ABCB17
									BnaA06g31540D	ABCB22
									BnaA06g31580D	ABCB22
									BnaA06g31620D	ABCB15
	Bn-A06-p24544753	A06	23495968	23362162	23495968	5.13	3.75	E2,E3,BLUP	BnaA06g34100D	CAND1
									BnaA06g34390D	SGR5
									BnaA06g34400D	BRL2
									BnaA06g35080D	IAA32
									BnaA06g35880D	SGR3
	Bn-Scaffold003472-p57	A07	501251	501251	1579194	3.27001	3.098	E3,E6
	Bn-scaff_17174_1-p388642	A09	8985295	8505452	10091847	4.15208	6.046	E1,BLUP	BnaA09g16590D	IAA3
	Bn-A10-p13243690	A10	13273350	11639365	13273350	5.24011	6.125	E1,E5,E6,BLUP	BnaA10g14730D	SAUR70
									BnaA10g14910D	RBX1
									BnaA10g14960D	WAV2
									BnaA10g16110D	BUD2
									BnaA10g16800D	SAUR19
									BnaA10g16830D	SAUR19
									BnaA10g17370D	RVE1
									BnaA10g17690D	DOT2
									BnaA10g17940D	PIN5
									BnaA10g19550D	LAZY1
	Bn-scaff_15879_1-p79732	C01	31397780	30661223	31397780	3.91507	5.627	E5
	Bn-scaff_22144_1-p193415	C02	39783194	39783194	41769858	4.07857	5.267	E2,E4,E6,E5	BnaC02g38810D	LATE
	Bn-scaff_17721_1-p381227	C02	43919691	43919691	44656670	5.36269	5.872	E3,E6
	Bn-A06-p1455781	C06	4824525	4824525	5300250	3.50625	2.391	E2,E6
	Bn-scaff_23821_1-p45657	C06	30013719	30013719	32994356	3.23232	3.499	E4,E6	BnaC06g29230D	IAR1
									BnaC06g31170D	IAR4
									BnaC06g32240D	PILS2
	Bn-scaff_15650_1-p624000	C09	17390383	13551211	17390383	4.611	4.65	E2,E3,BLUP	BnaC09g20160D	HAT2
LD block	Bn-A02-p22843446	A02	20488987	20428026	20488987	3.51	2.33	E6;BLUP	BnaA02g26100D	SGR5
	Bn-A03-p18455020	A03	17448094	17448094	17529460	6.13065	5.233	E3
	Bn-A05-p21470614	A05	19645365	19483604	19821482	2.86809	3.197	E5	BnaA05g25100D	WAG1
									BnaA05g26020D	CAX2
	Bn-A07-p8668714	A07	10098357	10056919	10109310	3.22577	2.066	E5
	Bn-A07-p14798978	A07	16678307	16644403	16696772	4.69703	4.806	E1	BnaA07g20880D	AUX1
									BnaA07g21340D	PILS3
									BnaA07g21670D	WAT1
									BnaA07g21770D	ZHD5
	Bn-A01-p9004629	A09	2580885	2580885	3280466	3.66604	4.559	E3	BnaA09g05840D	ARF2
	Bn-A09-p32923447	A09	30668190	30496091	30687829	5.22963	3.575	E6
	Bn-scaff_16614_1-p722822	C03	1380050	1241778	1381475	3.61469	2.393	E1	BnaC03g02250D	EGY2
	Bn-scaff_17298_1-p1302996	C03	23409104	23289612	23418438	2.61558	2.242	E2
	Bn-scaff_16935_1-p98166	C04	482636	90141	483903	4.46036	4.162	E5,E6,BLUP	BnaC04g00310D	WRKY23
									BnaC04g00780D	TAC1
	Bn-scaff_16804_2-p211134	C04	42799278	42703720	42860517	2.88153	4.527	E4	BnaC04g42000D	RUS2
	Bn-scaff_16770_1-p4296727	C08	26985890	26949751	26985890	3.12427	3.99	E1	BnaC08g25070D	SGR1
									BnaC08g25400D	TPR3
	Bn-scaff_16445_1-p362244	C09	36471904	36384818	36482495	3.96973	4.851	E4
	Bn-scaff_20619_1-p159276	C09	31686981	31412461	32162770	4.51586	4.523	E5
No block	Bn-A01-p5522870	A01	5082499	5032499	5132499	2.89	2.71	E1,BLUP
	Bn-A04-p7503042	A04	8826829	8776829	8876829	2.67034	2.108	E6
	Bn-A05-p11606554	A05	10139753	10089753	10189753	5.10048	6.667	E2	BnaA05g15360D	ILL5
									BnaA05g15470D	PLET2
	Bn-A08-p16403550	A08	13870521	13820521	13920521	3.38422	3.231	E4	BnaA08g15740D	SGR7
	Bn-scaff_19641_1-p188036	C05	4370752	4320752	4420752	2.58196	3.223	E4
	Bn-scaff_20901_1-p1102804	C07	19038063	18988063	19088063	3.81714	3.133	E3
* Three type of loci were categorized according to the position and repeatability of SNPs associated.
