# Supplementary material for: Genome-Wide Association Mapping Reveals the Genetic Control Underlying Branch Angle in Rapeseed (Brassica napus L.)
Source: Front Plant Sci. 2017 Jun 19;8:1054. doi: 10.3389/fpls.2017.01054 (PMC5474488; doi:10.3389/fpls.2017.01054)
Supplement: Table S6 — Primers used for qRT-PCR. [file Table6.XLSX]

## Sheet: Sheet1
TABLE S6 | Primers used for qRT-PCR
Candidate genes	Orthologue	Primer sequence(5'-3')	Tm (°C)	Product length (bp)
TAC1	BnaA05g01220D	F: GAAGACTCGCGTCCAATCAA	62	117
		R: GGAGCAATGGAGAGGTTTAAGT	62
SGR1	BnaC08g25070D	F: CGCTCTCTCATGCTTCTTGAT	62	97
		R: GTTGTTGCTGTTGCTGATGG	62
SGR3	BnaA06g35880D	F: GCAAAGGAAGATCGAGGAAGA	62	98
		R: GACTCCGGTATTGATCTGGAAG	62
SGR5	BnaA06g34390D	F: CTTCCATCGACGCCAAATCTA	62	128
		R:GGAGCAATGGAGAGGTTTAAGT	62
ACTIN7	BnaC09g46850D	F: CTGGAATTGCTGACCGTATGAG	59.13	145
		R: ATCTGTTGGAAAGTGCTGAGGG	60.55
F: forward primer; R: reverse primer; Tm: melting temperature;
