# Supplementary material for: Genome-Wide Association Mapping Reveals the Genetic Control Underlying Branch Angle in Rapeseed (Brassica napus L.)
Source: Front Plant Sci. 2017 Jun 19;8:1054. doi: 10.3389/fpls.2017.01054 (PMC5474488; doi:10.3389/fpls.2017.01054)
Supplement: Table S7 — A comparison of the loci in the present paper and the SNPs in reference. [file Table7.XLSX]

## Sheet: Sheet1
TABLE S7 | A comparison of the loci in present paper and the SNPs in reference.
Peak SNPa	Chr	Positon	Locus start	Locus end	Model	SNP in reference	Position	Reference
Bn-A03-p7631083	A03	6932172	6443943	7409012	MLM, MRMLM	Bn-A03-p7572128	6882418	Sun et al., 2016
Bn-A03-p28928570	A03	27341683	27281206	27358911	MLM	Bn-A03-p28982546	27392934	Sun et al., 2016
Bn-A05-p21470614	A05	19645365	19483604	19821482	MRMLM	Bn-A05-p21065087	19223021	Sun et al., 2016
Bn-A07-p14798978	A07	16678307	16678307	17777339	MLM, MRMLM	Bn-A07-p15007983	16890653	Sun et al., 2016
Bn-A07-p14798978	A07	16678307	16678307	17777339	MLM, MRMLM	Bn-A07-p15505090	17408302	Sun et al., 2016
Bn-A10-p10252741	A10	11639365	11639365	12662334	MLM	Bn-A10-p10671726	12042143	Sun et al., 2016
Bn-scaff_16614_1-p1291979	C03	830111	830111	6135024	MLM	Bn-scaff_16614_1-p1480092	660277	Sun et al., 2016
Bn-scaff_18461_1-p250715	C05	15752800	15307880	16033725	MLM	Bn-scaff_16062_1-p345501	15699504	Sun et al., 2016
Bn-scaff_16770_1-p4296727	C08	26985890	26949751	27107526	MLM	Bn-scaff_16200_1-p208618	27277109	Sun et al., 2016
a When the locus is detected in both two models, only the locus in MLM is listed.
